# Supplementary material for: A method of determining where to target surveillance efforts in heterogeneous epidemiological systems
Source: PLoS Comput Biol. 2017 Aug 28;13(8):e1005712. doi: 10.1371/journal.pcbi.1005712 (PMC5591013; doi:10.1371/journal.pcbi.1005712)
Supplement: S3 Text — (PY) [file pcbi.1005712.s003.py]

#ctrl-A to select all text
#ctrl-Enter to run

#################################Model parameters

directory = str("C:/insertdirectorypathhere/")

idnumber = str("insertnameoffoldertobecreatedhere")

systemnumber = 0 # 0 = HLB; 1 = CTV

Ntotal = 800.     #total sample size (hosts)
delta = 28.0    #sampling frequency

specifiedcost = 0 #specify cost ratio directly (1) or base at threshold (0)
costratioEst = 1.0 #estimate of cost ratio if to be used directly

specifiedparameter = 0 # 0 = R0; 1 = vectors per host
desiredR0 = 100.0
vectorsperhost = 5.0 

hostdensity = 250000.

years = 3. #number of years to simulate
timeinterval = 3 #time interval for graphs: 0=days; 1=weeks; 2=months; 3=years

maxHostPrev = 0.01
maxVectPrev = 0.002

showplots = 0 # show plots
graphtitles = 1 # show titles on graphs

###############################################################################

#################################Importing packages

import os
import sympy as sm
import matplotlib.pyplot as plt
import numpy as np
from scipy import integrate
from scipy import stats
import csv
from numpy import exp
import sys
import random

#################################

simulationiterations = 100000
axisfontsize = 6
plotlinewidth=1

plt.rcParams['axes.formatter.limits'] = (-3,4) # power limits for scientific notation
plt.rcParams['font.size'] = axisfontsize
plt.rcParams['axes.labelsize'] = 'large'
plt.rcParams['xtick.labelsize'] = 'large'
plt.rcParams['ytick.labelsize'] = 'large'

costratioPar = [7.97797759578,5.85954631041] # relative cost of sampling individual host cf individual vector at threshold

phi_pars = [1.0, 1.0] # number of hosts visited per day by each vector
T_pars = [5.0/24.0, 6.0/24.0] # duration of time (d) each vector spends feeding during each visit

b1_pars = [0.8/42., 0.8] # rate of host to vector transmission (acquisition) (1/mean time required for acquisition)
b2_pars = [0.05, 0.2] # rate of vector to host transmission (inoculation) (1/mean time required for inoculation)

mu1_pars = [1./(365.*5.), 1./(365.*10.)] # host mortality rate (1/mean host lifespan)
tau1_pars = [0.0, 0.0] # rate of host recovery (1/mean host infectious period)
pi1_pars = [0.0, 0.0] # rate of host 'vertical transmission'

mu2_pars = [1./82., 1./28.] # vector mortality rate (1/mean vector lifespan)
tau2_pars = [0.0, 1.0] # rate of vector recovery (1/mean duration of infectiousness) 
pi2_pars = [0.036, 0.0] # probability of transovarial transmission
#pi2_pars = [0.99, 0.0] # probability of transovarial transmission # note max 0.5 as assume half pop female

propacquis = [1.0, 1.0] # proportion of acquisitors (nymphs, in case of HLB)
propinoc = [1.0, 1.0] # proportion of inoculators (adults, in case of HLB)

###############################################################################

if specifiedcost==0:
    costratio = costratioPar[systemnumber]
if specifiedcost==1:
    costratio = costratioEst

phix = phi_pars[systemnumber]
Tx = T_pars[systemnumber]

b_1x = b1_pars[systemnumber]
b_2x = b2_pars[systemnumber]

m1x = mu1_pars[systemnumber]
t1x = tau1_pars[systemnumber]
p1x = pi1_pars[systemnumber]

m2x = mu2_pars[systemnumber]
t2x = tau2_pars[systemnumber] 
p2x = pi2_pars[systemnumber]

rhx = float(hostdensity)

acquisitionprob = propacquis[systemnumber]
inoculationprob = propinoc[systemnumber]

def betaCalc(phi,hostdens,T,b):
    betapar = (phi/hostdens)*(1-exp(-b*T))
    return (betapar)

acquisitionparameter = betaCalc(phix,rhx,Tx,b_1x)
inoculationparameter = betaCalc(phix,rhx,Tx,b_2x)

b1x = acquisitionprob*acquisitionparameter # ACQUISITION
b2x = inoculationprob*inoculationparameter # INOCULATION

if specifiedparameter==0:
    desiredR0 = float(desiredR0)
    rvx = desiredR0/( (rhx*b1x*b2x)*(1/(t2x+(m2x*(1-p2x))))*(1/(t1x+(m1x*(1-p1x)))) )    

if specifiedparameter==1:
    rvx = rhx*vectorsperhost
    desiredR0 = ( (rhx*b2x)/(t2x+(m2x*(1-p2x))) )*( (rvx*b1x)/(t1x+(m1x*(1-p1x))) )

vecthost_ratio = rvx/rhx


###############################################################################

systemtypefull = ["Huanglongbing (HLB)","Citrus tristeza"]
systemtype = systemtypefull[systemnumber]

#################################Directory
if (os.path.isdir(str(directory)+str(idnumber))):
    sys.exit("DIRECTORY ALREADY IN USE!")
else:
    os.makedirs(str(directory)+str(idnumber))
    os.chdir(str(directory)+str(idnumber))

###############################################################################
#Code for creating presentable estimates (based on http://stackoverflow.com/questions/3410976/how-to-round-a-number-to-significant-figures-in-python)
from math import log10, floor

def sigfig(x):
    if x<=1.0:
        return round(x, -int(floor(log10(x)))+1)
    if x>1.0 and x<10.0:
        return round(x, 1)
    if x>=10.0:
        return int(x)

#################################Model parameters

if (desiredR0<1.0):
    sys.exit("SPECIFY A SUITABLE R0 VALUE")
else:
    hostdens = rhx
    vectordens = rvx

####################Symbolic analysis of vector SIR model####################

b1,b2,m1,m2,t1,t2,p1,p2,phi,T,rh,rv = sm.symbols('b1 b2 m1 m2 t1 t2 p1 p2 phi T rh rv',nonnegative=True) 
H, I, V, X = sm.symbols('H I V X',nonnegative=True) 

dH = (1-p1)*m1*I + t1*I - H*X*b2
dI = H*X*b2 + (p1-1)*m1*I - t1*I
dV = (1-p2)*m2*X + t2*X - V*I*b1
dX = V*I*b1 + (p2-1)*m2*X - t2*X

eqMat = sm.Matrix([ dI, dX ])
Mat = sm.Matrix([ I, X ])
JacMat = eqMat.jacobian(Mat)
linMat = JacMat.subs([(H,rh),(I,0),(V,rv),(X,0)])
eigenvectors = linMat.eigenvects()
a = linMat[0,0]
b = linMat[0,1]
c = linMat[1,0]
d = linMat[1,1]

#Numeric estimates
b1=b1x
b2=b2x
m1=m1x
m2=m2x
t1=t1x
t2=t2x
p1=p1x
p2=p2x
phi=phix
T=Tx
rh = rhx
rv = rvx

####Estimating eigenvals for I strata

#####Jacobian parameters
a_par = eval(str(a))
b_par = eval(str(b))
c_par = eval(str(c))
d_par = eval(str(d))

from numpy import linalg as LA
eigenvalues, eigenvectors = LA.eig(np.array([[a_par, b_par], [c_par, d_par]]))

lam1=max(eigenvalues)
lam2=min(eigenvalues)

maxeigenindex = eigenvalues.tolist().index(lam1)
maxvector = eigenvectors[:,maxeigenindex]

trace = a_par+d_par
determinant = ((a_par*d_par)-(b_par*c_par))

# Calculating starting values. Will select own starting point for X (single infected)
startingX = 1
positionX = 1

startvectx = []
for i in range(0,len(maxvector)):
    startvectx.append(maxvector[i]*(startingX/maxvector[positionX]))

startvect = [0] * 4
startvect[0] = hostdens-startvectx[0]
startvect[1] = startvectx[0]
startvect[2] = vectordens-startvectx[1]
startvect[3] = startvectx[1]
 
####################Numeric analysis of model####################

def Sys(Y, t=0):
    # Y[0] = H, Y[1] = I
    # Y[2] = V, Y[3] = X
    return np.array ([ (1-p1)*m1*Y[1] + t1*Y[1] - Y[0]*Y[3]*b2 ,
                      Y[0]*Y[3]*b2 + (p1-1)*m1*Y[1] - t1*Y[1] ,
                      (1-p2)*m2*Y[3] + t2*Y[3] - Y[2]*Y[1]*b1 ,
                      Y[2]*Y[1]*b1 + (p2-1)*m2*Y[3] - t2*Y[3] ])

time = 365.25*years
stepsize = 0.1
gridpoints = np.arange(0, time,  365.25)

prevarray = np.arange(min(maxHostPrev/100,maxVectPrev/100), max(maxHostPrev,maxVectPrev), min(maxHostPrev/100,maxVectPrev/100))


t = np.arange(0, time,  stepsize) # generate 100 linearly spaced numbers for x-axes
Sys0 = np.array(startvect) # initial values

# Model output
Y, infodict = integrate.odeint(Sys, Sys0, t, full_output=True)
H,I,V,X = Y.T

#plotting dynamics over time
#from http://stackoverflow.com/questions/33504835/python-changing-matplotlib-axis-from-days-to-years

if timeinterval==0:
    x_ticks = [day for day in t if day%1 == 0] # Pull out integer days
    x_labels = [str(i) for i in range(len(x_ticks))]
else:
    if timeinterval==1:
        x_ticks = [day for day in t if day%7 == 0] # pull out weeks
        x_labels = [str(i) for i in range(len(x_ticks))]
    else:
        if timeinterval==2:
            x_ticks = [day for day in t if day%30 == 0] # Pull out months (assume 30d)
            x_labels = [str(i) for i in range(len(x_ticks))]
        else:
            if timeinterval==3:
                x_ticks = [day for day in t if day%365 == 0] # Only pull out full years
                x_labels = [str(i) for i in range(len(x_ticks))]
            else:
                sys.exit("CHECK SPECIFIED TIME INTERVAL!")
    

#densities
expgrow_I = startvect[1]*exp(lam1*t)
expgrow_X = startvect[3]*exp(lam1*t)

fig = plt.figure(figsize=(7.5,2.6))
fig.subplots_adjust(wspace = 0.3, hspace = 0.3, top=0.85)
ax1 = fig.add_subplot(1,2,1)
ax2 = fig.add_subplot(1,2,2)
ax1.plot(t,H, 'b-', label='uninfected', linewidth=plotlinewidth)
ax1.plot(t,I, 'r-', label='infected', linewidth=plotlinewidth)
ax1.plot(t,expgrow_I, 'k-', label='exponential', linewidth=plotlinewidth)
if graphtitles==1:
    ax1.set_title(str(systemtype)+" model\nTemporal dynamics of infection in hosts\n(total density: "+str(sigfig(hostdens))+")")
if timeinterval==0:
    ax1.set_xlabel("time (days)")
else:
    if timeinterval==1:
        ax1.set_xlabel("time (weeks)")
    else:
        if timeinterval==2:
            ax1.set_xlabel("time (months)")
        else:
            if timeinterval==3:
                ax1.set_xlabel("time (years)")
ax1.set_xticks(x_ticks)
ax1.set_xticklabels(x_labels)
ax1.set_ylabel("host density")
ax1.grid()
ax1.legend(loc='best')
ax1.set_xlim([0,time])
ax1.set_ylim([0,hostdens])
ax2.plot(t,V, 'c-', label='uninfected', linewidth=plotlinewidth)
ax2.plot(t,X, 'm-', label='infected', linewidth=plotlinewidth)
ax2.plot(t,expgrow_X, 'k-', label='exponential', linewidth=plotlinewidth)
if graphtitles==1:
    ax2.set_title(str(systemtype)+" model\nTemporal dynamics of infection in vectors\n(total density: "+str(sigfig(vectordens))+")")
if timeinterval==0:
    ax2.set_xlabel("time (days)")
else:
    if timeinterval==1:
        ax2.set_xlabel("time (weeks)")
    else:
        if timeinterval==2:
            ax2.set_xlabel("time (months)")
        else:
            if timeinterval==3:
                ax2.set_xlabel("time (years)")
ax2.set_xticks(x_ticks)
ax2.set_xticklabels(x_labels)
ax2.set_ylabel("vector density")
ax2.grid()
ax2.legend(loc='best')
ax2.set_xlim([0,time])
ax2.set_ylim([0,vectordens])
plt.savefig('stratmodel_dens'+str(idnumber)+'.png', dpi=600)
if showplots==0:
    plt.close();

#proportions
expgrowprev_I = (startvect[1]/hostdens)*exp(lam1*t)
expgrowprev_X = (startvect[3]/vectordens)*exp(lam1*t)
expgrowprev = ((startvect[1]+startvect[3])/(hostdens+vectordens))*exp(lam1*t)

fig = plt.figure(figsize=(7.5,2.6))
fig.subplots_adjust(wspace = 0.3, hspace = 0.3, top=0.85)
ax1 = fig.add_subplot(1,2,1)
ax2 = fig.add_subplot(1,2,2)
ax1.plot(t,H/(H+I), 'b-', label='uninfected', linewidth=plotlinewidth)
ax1.plot(t,I/(H+I), 'r-', label='infected', linewidth=plotlinewidth)
ax1.plot(t,expgrowprev_I, 'k-', label='exponential', linewidth=plotlinewidth)
if graphtitles==1:
    ax1.set_title(str(systemtype)+" model\nTemporal dynamics of infection in hosts\n(total density: "+str(sigfig(hostdens))+")")
if timeinterval==0:
    ax1.set_xlabel("time (days)")
else:
    if timeinterval==1:
        ax1.set_xlabel("time (weeks)")
    else:
        if timeinterval==2:
            ax1.set_xlabel("time (months)")
        else:
            if timeinterval==3:
                ax1.set_xlabel("time (years)")
ax1.set_xticks(x_ticks)
ax1.set_xticklabels(x_labels)
ax1.set_ylabel("proportion of hosts")
ax1.grid()
ax1.legend(loc='best')
ax1.set_xlim([0,time])
ax1.set_ylim([0,1])
ax2.plot(t,V/(V+X), 'c-', label='uninfected', linewidth=plotlinewidth)
ax2.plot(t,X/(V+X), 'm-', label='infected', linewidth=plotlinewidth)
ax2.plot(t,expgrowprev_X, 'k-', label='exponential', linewidth=plotlinewidth)
if graphtitles==1:
    ax2.set_title(str(systemtype)+" model\nTemporal dynamics of infection in vectors\n(total density: "+str(sigfig(vectordens))+")")
if timeinterval==0:
    ax2.set_xlabel("time (days)")
else:
    if timeinterval==1:
        ax2.set_xlabel("time (weeks)")
    else:
        if timeinterval==2:
            ax2.set_xlabel("time (months)")
        else:
            if timeinterval==3:
                ax2.set_xlabel("time (years)")
ax2.set_xticks(x_ticks)
ax2.set_xticklabels(x_labels)
ax2.set_ylabel("proportion of vectors")
ax2.grid()
ax2.legend(loc='best')
ax2.set_xlim([0,time])
ax2.set_ylim([0,1])
plt.savefig('stratmodel_prop'+str(idnumber)+'.png',dpi=600)
if showplots==0:
    plt.close();


###############################################################################
#SAMPLING SIMULATIONS

hostsampsize = Ntotal
vectorsampsize = Ntotal*costratio

sampsize_H = (hostsampsize,0) #sampling hosts and no vectors
sampsize_V = (0,vectorsampsize) #sampling vectors and no hosts
sampfreq = delta


##########################Discrete sampling simulation##########################

#assumes identical sampling times for both strata (cannot change samp freq for only 1 strat)
#assumes that these sampling times are randomly distributed within the sampling interval
#assumes that only a single stratum is sampled.

def simsamp(H1,I1,H2,I2,sampsize,t,stepsize,sampfreq,iterations):
    #instantaneous prob of detection
    prev1 = I1/(H1+I1) #prevalence in stratum 1
    prev2 = I2/(H2+I2) #prevalence in stratum 2
    
    firstdet_s1 =  np.zeros([iterations, 3])
    firstdet_s2 =  np.zeros([iterations, 3])
    
    #start of sampling iterations
    for i in range(0,iterations):
        firstsamptime = random.randrange(0,sampfreq)
        firstsamppoint = firstsamptime/stepsize
        #creating arrays of sampling times
        samppoints = np.arange(firstsamppoint,len(t),sampfreq*(1/stepsize)) #indices of sampling points within t array
        samppoints = samppoints.astype(int)
        samptimes = t[samppoints] #extracting t values for sampling points
        samptimes = samptimes.astype(int)
        prevalence_s1 = prev1[samppoints] #prev in stratum 1 at sampling points
        prevalence_s2 = prev2[samppoints] #prev in stratum 2 at sampling points

        probnodet_s1 = (1-prevalence_s1)**sampsize[0]
        probdet_s1 = 1-probnodet_s1
        probnodet_s2 = (1-prevalence_s2)**sampsize[1]
        probdet_s2 = 1-probnodet_s2
        
        stochmod_s1 = np.zeros((len(samptimes), 1))
        stochmod_s2 = np.zeros((len(samptimes), 1))
        
        for j in range(0,len(samptimes)):
            if random.random()<=probdet_s1[j]:
                stochmod_s1[j,0] = 1
            if random.random()<=probdet_s2[j]:
                stochmod_s2[j,0] = 1

        if 1 in stochmod_s1: # sampling from stratum 1
            firstdet_s1[i,0] = i
            firstdet_s1[i,1] = samptimes[np.where(stochmod_s1==1)[0][0]]
            firstdet_s1[i,2] = prevalence_s1[np.where(stochmod_s1==1)[0][0]]
            firstdet_s2[i,0] = i
            firstdet_s2[i,1] = samptimes[np.where(stochmod_s1==1)[0][0]]
            firstdet_s2[i,2] = prevalence_s2[np.where(stochmod_s1==1)[0][0]]
            
        elif 1 in stochmod_s2: # sampling from stratum 2
            firstdet_s1[i,0] = i
            firstdet_s1[i,1] = samptimes[np.where(stochmod_s2==1)[0][0]]
            firstdet_s1[i,2] = prevalence_s1[np.where(stochmod_s2==1)[0][0]]
            firstdet_s2[i,0] = i
            firstdet_s2[i,1] = samptimes[np.where(stochmod_s2==1)[0][0]]
            firstdet_s2[i,2] = prevalence_s2[np.where(stochmod_s2==1)[0][0]]
        else: # no detection from either stratum
            firstdet_s1[i,0] = i
            firstdet_s1[i,1] = np.nan
            firstdet_s1[i,2] = np.nan
            firstdet_s2[i,0] = i
            firstdet_s2[i,1] = np.nan
            firstdet_s2[i,2] = np.nan
        
    return([firstdet_s1],[firstdet_s2])

##################################Rule of thumb##################################

def expapprox(lam, sampsize, sampfreq, c, d):
    sampeffort1 = sampsize[0]/sampfreq
    sampeffort2 = sampsize[1]/sampfreq    
    eigenslope = (((lam-d)/hostdens)/(c/vectordens))
    inveigenslope = 1/eigenslope
    expparameter1 = (sampeffort1+(sampeffort2*inveigenslope))/lam
    expparameter2 = (sampeffort2+(sampeffort1*eigenslope))/lam

    expdist1 = stats.expon.pdf(prevarray,scale=(1/expparameter1))       #rule of thumb/exponential distribution (prob of detection in hosts)
    expdist2 = stats.expon.pdf(prevarray,scale=(1/expparameter2))       #rule of thumb/exponential distribution (prob of detection in vectors)

    return([expdist1,expdist2],[expparameter1,expparameter2],[eigenslope])
    

# Modelling   
q0 = [startvect[1],startvect[3]]
q0prev = [(startvect[1]/hostdens),(startvect[3]/vectordens)]

prevratio = ((lam1-d_par)/hostdens)/(c_par/vectordens)

#################################################################Running models

##################################################################Host sampling


####################Running models
rotmodel_H = expapprox(lam1, sampsize_H, sampfreq, c_par, d_par) # rule of thumb (exponential distribution)
simulationsamp_H = simsamp(H,I,V,X,sampsize_H,t,stepsize,sampfreq,simulationiterations) # simulation model

#Defining variables
rotH_qdetprob1 = rotmodel_H[0][0]
rotH_qdetprob2 = rotmodel_H[0][1]
rotH_ratepar1 = rotmodel_H[1][0] # rate parameter of exp dist for host prevalence at first detection (when samp hosts only)
rotH_ratepar2 = rotmodel_H[1][1] # rate parameter of exp dist for vector prevalence at first detection (when samp hosts only)
simulationsamp_H_host = np.array(simulationsamp_H[0][0])
simulationsamp_H_vect = np.array(simulationsamp_H[1][0])
simulationsamp_H_TimeFirstDet = simulationsamp_H_host[:,1]
#simulationsamp_H_TimeFirstDet = simulationsamp_H_vect[:,1]
simulationsamp_H_hostPrevFirstDet = simulationsamp_H_host[:,2]
simulationsamp_H_vectPrevFirstDet = simulationsamp_H_vect[:,2]
simMeanTimeH = np.mean(simulationsamp_H_TimeFirstDet)
simMeanPrevH_host = np.mean(simulationsamp_H_hostPrevFirstDet)
simMeanPrevH_vect = np.mean(simulationsamp_H_vectPrevFirstDet)


rotH_expH = 1/rotH_ratepar1 # relative prevalence in hosts (when sampling hosts only)
rotH_expV = 1/rotH_ratepar2 # relative prevalence in vectors (when sampling hosts only)
#ratioH_rot = rotH_expH/rotH_expV # ratio of H:V prevalences (=prevratio)


####################Graphs

#####Time at first detection

fig = plt.figure(figsize=(7.5,2.6))
fig.subplots_adjust(top=0.85)
ax1 = fig.add_subplot(1,1,1)
ax1.hist(simulationsamp_H_TimeFirstDet, normed=True)
ax1.plot( ( simMeanTimeH,simMeanTimeH ),(0.0,100.0),'r--',scalex=False, scaley=False, linewidth=plotlinewidth)
if graphtitles==1:
    ax1.set_title(str(systemtype)+" model\nTime of first detection\nsampling "+ str(int(sampsize_H[0])) + " hosts and " + str(int(sampsize_H[1])) + " vectors every " + str(int(sampfreq)) + " days")
#ax1.legend(loc='best')
ax1.set_xticks(x_ticks)
ax1.set_xticklabels(x_labels)
if timeinterval==0:
    ax1.set_xlabel("time (days)")
else:
    if timeinterval==1:
        ax1.set_xlabel("time (weeks)")
    else:
        if timeinterval==2:
            ax1.set_xlabel("time (months)")
        else:
            if timeinterval==3:
                ax1.set_xlabel("time (years)")
ax1.set_ylabel("probability density")
ax1.set_xlim([0,time])
plt.savefig('simtimeofdet_H'+str(idnumber)+'.png', dpi=600)
if showplots==0:
    plt.close();

#####Prevalence at first detection
fig = plt.figure(figsize=(7.5,2.6))
fig.subplots_adjust(wspace = 0.5, hspace = 0.3, top=0.85)
ax1 = fig.add_subplot(1,2,1)
ax2 = fig.add_subplot(1,2,2)
ax1.plot(prevarray,rotH_qdetprob1,'r-',label='Rule of thumb', linewidth=plotlinewidth)
ax1.hist(simulationsamp_H_hostPrevFirstDet, normed=True, label='Sampling simulation')
ax1.plot( ( simMeanPrevH_host,simMeanPrevH_host ),(0.0,100000.0),'b--',scalex=False, scaley=False, linewidth=plotlinewidth)
ax1.plot( ( rotH_expH,rotH_expH ),(0.0,100000.0),'r--',scalex=False, scaley=False, linewidth=plotlinewidth)
if graphtitles==1:
    ax1.set_title(str(systemtype)+" model\nHost prevalence at first detection\nsampling "+ str(int(sampsize_H[0])) + " hosts and " + str(int(sampsize_H[1])) + " vectors every " + str(int(sampfreq)) + " days")
ax1.legend(loc='best')
ax1.set_xlabel("host prevalence")
ax1.set_ylabel("probability density")
ax1.set_xlim([0,maxHostPrev])
ax2.plot(prevarray,rotH_qdetprob2,'r-',label='Rule of thumb', linewidth=plotlinewidth)
ax2.hist(simulationsamp_H_vectPrevFirstDet, normed=True, label='Sampling simulation')
ax2.plot( ( simMeanPrevH_vect,simMeanPrevH_vect ),(0.0,100000.0),'b--',scalex=False, scaley=False, linewidth=plotlinewidth)
ax2.plot( ( rotH_expV,rotH_expV ),(0.0,100000.0),'r--',scalex=False, scaley=False,linewidth=plotlinewidth)
if graphtitles==1:
    ax2.set_title(str(systemtype)+" model\nVector prevalence at first detection\nsampling "+ str(int(sampsize_H[0])) + " hosts and " + str(int(sampsize_H[1])) + " vectors every " + str(int(sampfreq)) + " days")
ax2.legend(loc='best')
ax2.set_xlabel("vector prevalence")
ax2.set_ylabel("probability density")
ax2.set_xlim([0,maxVectPrev])
plt.savefig('simprevatdet1_H'+str(idnumber)+'.png', dpi=600)
if showplots==0:
    plt.close();

##########Saving model parameters and output

with open('averages_H'+str(idnumber)+'.csv', 'w',newline='') as averagescsv:
    averages_est = csv.writer(averagescsv)
    averages_est.writerow(["prevratio","exprateH","exprateV","meantimeH_sim","meanprevH_rot","meanprevH_sim","meanprevV_rot","meanprevV_sim"])
    averages_est.writerow([prevratio,rotH_ratepar1,rotH_ratepar2,simMeanTimeH,rotH_expH,simMeanPrevH_host,rotH_expV,simMeanPrevH_vect])

firstdetprob_H = np.column_stack((prevarray,rotH_qdetprob1,rotH_qdetprob2))
simsamp_H = np.row_stack(simulationsamp_H[0][0])

#generating csv files (http://stackoverflow.com/questions/20347766/pythonically-add-header-to-a-csv-file)

with open('firstdetprobdistH'+str(idnumber)+'.csv',"w",newline='') as prevestcsv:
    writer_prev = csv.writer(prevestcsv)
    writer_prev.writerow(["prev","hostprob_rot","vectprob_rot"])
    for row in firstdetprob_H:
        writer_prev.writerow(row)
prevestcsv.close()

with open('modelsimestimatesH_'+str(idnumber)+'.csv',"w",newline='') as simestHcsv:
    writer_sim = csv.writer(simestHcsv)
    writer_sim.writerow(["iteration","time","prev"])
    for row in simsamp_H:
        writer_sim.writerow(row)
simestHcsv.close()

################################################################Vector sampling

####################Running models
rotmodel_V = expapprox(lam1, sampsize_V, sampfreq, c_par, d_par)
simulationsamp_V = simsamp(H,I,V,X,sampsize_V,t,stepsize,sampfreq,simulationiterations)

#Defining variables
rotV_qdetprob1 = rotmodel_V[0][0]
rotV_qdetprob2 = rotmodel_V[0][1]
rotV_ratepar1 = rotmodel_V[1][0] # rate parameter of exp dist for host prevalence at first detection (when samp vectors only)
rotV_ratepar2 = rotmodel_V[1][1] # rate parameter of exp dist for vector prevalence at first detection (when samp vectors only)
simulationsamp_V_host = np.array(simulationsamp_V[0][0])
simulationsamp_V_vect = np.array(simulationsamp_V[1][0])
simulationsamp_V_TimeFirstDet = simulationsamp_V_host[:,1]
#simulationsamp_V_TimeFirstDet = simulationsamp_V_vect[:,1]
simulationsamp_V_hostPrevFirstDet = simulationsamp_V_host[:,2]
simulationsamp_V_vectPrevFirstDet = simulationsamp_V_vect[:,2]
simMeanTimeV = np.mean(simulationsamp_V_TimeFirstDet)
simMeanPrevV_host = np.mean(simulationsamp_V_hostPrevFirstDet)
simMeanPrevV_vect = np.mean(simulationsamp_V_vectPrevFirstDet)

rotV_expH = 1/rotV_ratepar1 # relative prevalence in hosts (when sampling vectors only)
rotV_expV = 1/rotV_ratepar2 # relative prevalence in vectors (when sampling vectors only)
ratioV_rot = rotV_expH/rotV_expV # ratio of H:V prevalences (=prevratio)

####################Graphs

#####Time at first detection

fig = plt.figure(figsize=(7.5,2.6))
fig.subplots_adjust(top=0.85)
ax1 = fig.add_subplot(1,1,1)
ax1.hist(simulationsamp_V_TimeFirstDet, normed=True)
ax1.plot( ( simMeanTimeV,simMeanTimeV ),(0.0,100.0),'r--',scalex=False, scaley=False, linewidth=plotlinewidth)
if graphtitles==1:
    ax1.set_title(str(systemtype)+" model\nTime of first detection\nsampling "+ str(int(sampsize_V[0])) + " hosts and " + str(int(sampsize_V[1])) + " vectors every " + str(int(sampfreq)) + " days")
#ax1.legend(loc='best')
ax1.set_xticks(x_ticks)
ax1.set_xticklabels(x_labels)
if timeinterval==0:
    ax1.set_xlabel("time (days)")
else:
    if timeinterval==1:
        ax1.set_xlabel("time (weeks)")
    else:
        if timeinterval==2:
            ax1.set_xlabel("time (months)")
        else:
            if timeinterval==3:
                ax1.set_xlabel("time (years)")
ax1.set_ylabel("probability density")
ax1.set_xlim([0,time])
plt.savefig('simtimeofdet_V'+str(idnumber)+'.png', dpi=600)
if showplots==0:
    plt.close();

#####Prevalence at first detection
fig = plt.figure(figsize=(7.5,2.6))
fig.subplots_adjust(wspace = 0.5, hspace = 0.3, top=0.85)
ax1 = fig.add_subplot(1,2,1)
ax2 = fig.add_subplot(1,2,2)
ax1.plot(prevarray,rotV_qdetprob1,'r-',label='Rule of thumb', linewidth=plotlinewidth)
ax1.hist(simulationsamp_V_hostPrevFirstDet, normed=True, label='Sampling simulation')
ax1.plot( ( simMeanPrevV_host,simMeanPrevV_host ),(0.0,1000000.0),'b--',scalex=False, scaley=False, linewidth=plotlinewidth)
ax1.plot( ( rotV_expH,rotV_expH ),(0.0,1000000.0),'r--',scalex=False, scaley=False, linewidth=plotlinewidth)
if graphtitles==1:
    ax1.set_title(str(systemtype)+" model\nHost prevalence at first detection\nsampling "+ str(int(sampsize_V[0])) + " hosts and " + str(int(sampsize_V[1])) + " vectors every " + str(int(sampfreq)) + " days")
ax1.legend(loc='best')
ax1.set_xlabel("host prevalence")
ax1.set_ylabel("probability density")
ax1.set_xlim([0,maxHostPrev])
ax2.plot(prevarray,rotV_qdetprob2,'r-',label='Rule of thumb', linewidth=plotlinewidth)
ax2.hist(simulationsamp_V_vectPrevFirstDet, normed=True, label='Sampling simulation')
ax2.plot( ( simMeanPrevV_vect,simMeanPrevV_vect ),(0.0,1000000.0),'b--',scalex=False, scaley=False, linewidth=plotlinewidth)
ax2.plot( ( rotV_expV,rotV_expV ),(0.0,1000000.0),'r--',scalex=False, scaley=False, linewidth=plotlinewidth)
if graphtitles==1:
    ax2.set_title(str(systemtype)+" model\nVector prevalence at first detection\nsampling "+ str(int(sampsize_V[0])) + " hosts and " + str(int(sampsize_V[1])) + " vectors every " + str(int(sampfreq)) + " days")
ax2.legend(loc='best')
ax2.set_xlabel("vector prevalence")
ax2.set_ylabel("probability density")
ax2.set_xlim([0,maxVectPrev])
plt.savefig('simprevatdet1_V'+str(idnumber)+'.png', dpi=600)
if showplots==0:
    plt.close();

##########Saving model parameters and output

with open('averagesV_'+str(idnumber)+'.csv', 'w',newline='') as averagescsv:
    averages_est = csv.writer(averagescsv)
    averages_est.writerow(["prevratio","exprateH","exprateV","meantimeV_sim","meanprevH_rot","meanprevH_sim","meanprevV_rot","meanprevV_sim"])
    averages_est.writerow([prevratio,rotV_ratepar1,rotV_ratepar2,simMeanTimeV,rotV_expH,simMeanPrevV_host,rotV_expV,simMeanPrevV_vect])

firstdetprob_V = np.column_stack((prevarray,rotV_qdetprob1,rotV_qdetprob2))
simsamp_V = np.row_stack(simulationsamp_V[0][0])

#generating csv files (http://stackoverflow.com/questions/20347766/pythonically-add-header-to-a-csv-file)

with open('firstdetprobdistV_'+str(idnumber)+'.csv',"w",newline='') as prevestcsv:
    writer_prev = csv.writer(prevestcsv)
    writer_prev.writerow(["prev","hostprob_rot","vectprob_rot"])
    for row in firstdetprob_V:
        writer_prev.writerow(row)
prevestcsv.close()

with open('modelsimestimatesV_'+str(idnumber)+'.csv',"w",newline='') as simestVcsv:
    writer_sim = csv.writer(simestVcsv)
    writer_sim.writerow(["iteration","time","prev"])
    for row in simsamp_V:
        writer_sim.writerow(row)
simestVcsv.close()


#################################################################Final output

modeldynamics = np.column_stack((t,H,I,V,X))

with open('modeldynamics'+str(idnumber)+'.csv',"w",newline='') as timeestcsv:
    writer_time = csv.writer(timeestcsv)
    writer_time.writerow(["t","H","I","V","X"])
    for row in modeldynamics:
        writer_time.writerow(row)
timeestcsv.close()

with open('modelpars'+str(idnumber)+'.csv', 'w',newline='') as modelparscsv:
    writer_pars = csv.writer(modelparscsv)
    writer_pars.writerow(["samplesize","delta","R0","beta1","beta2","phi","T","b_1","b_2","acq_prob","inoc_prob","m1","m2","t1","t2","p1","p2","rh","rv","vecthost_ratio","years"])
    writer_pars.writerow([Ntotal,delta,desiredR0,b1x,b2x,phix,Tx,b_1x,b_2x,acquisitionprob,inoculationprob,m1x,m2x,t1x,t2x,p1x,p2x,rhx,rvx,vecthost_ratio,years])

with open('jacpars'+str(idnumber)+'.csv', 'w',newline='') as jacparscsv:
    writer_jac = csv.writer(jacparscsv)
    writer_jac.writerow(["a","b","c","d","a_par","b_par","c_par","d_par","lam1","normeigevect1","normeigevect2","q0_h","q0_v"])
    writer_jac.writerow([a,b,c,d,a_par,b_par,c_par,d_par,lam1,maxvector[0],maxvector[1],q0prev[0],q0prev[1]])

print ("prevalence ratio is " +str(prevratio))
print ("cost ratio is " +str(costratio))
if prevratio/costratio>1.0:
    print ("sample from hosts")
elif prevratio/costratio<1.0:
    print ("sample from vectors")
elif prevratio/costratio==1.0:
    print ("sample from either stratum")
