# Supplementary material for: A method of determining where to target surveillance efforts in heterogeneous epidemiological systems
Source: PLoS Comput Biol. 2017 Aug 28;13(8):e1005712. doi: 10.1371/journal.pcbi.1005712 (PMC5591013; doi:10.1371/journal.pcbi.1005712)
Supplement: S4 Text — (PY) [file pcbi.1005712.s004.py]

# Attempting to model prev at first detection whilst adjusting one parameter

#ctrl-A to select all text
#ctrl-shift-R to run

#Note this model is currently unable to adjust R0 or host-vector ratio automatically, but can adjust rh and rv

#################################################Specifying variables to change

directory = str("C:/insertdirectorypathhere/")

idnumber = str("insertnameoffoldertobecreatedhere")

systemnumber = 0 # 0 = HLB; 1 = CTV
specifiedparameter = 0 # 0 = R0; 1 = vectors per host

Ntotal = 800.     #total sample size (hosts)
delta = 28.0    #sampling frequency

maxPrev = 0.05 # maxmimum prevalence for distribution graphs

thresholdcostratio = 1 # whether to centre on cost ratio at threshold (1) or not (0)
if thresholdcostratio==0:
    costratio = 10.0 # relative cost of sampling individual host cf individual vector

sensvar1 = "b1" # first variable to vary
var1inv = 0 # vary variable itself (0) or inverse (1)

manual_adjustment = 0 # whether values to be adjusted manually

if manual_adjustment==0:
    minratio1 = 0.1
    maxratio1 = 10
    points1 = 50 # number of points

if manual_adjustment==1:
    minvar1 = 365. # minimum value for var 1
    maxvar1 = 365.*10. # maximum value for var 1
    stepvar1 = 365./12. # increment for var 1

showeigen=1 #show eigenratios in plot colourbar
showplots = 0 #show plots on screen
graphtitles = 1 # show titles on graphs

#############################################################Importing packages

import os
import sympy as sm
import matplotlib.pyplot as plt
import numpy as np
from scipy import stats
import sys
from numpy import hstack
from numpy import vstack
from numpy import exp
from numpy import sqrt
from numpy import linalg as LA

######################################################Baseline model parameters

axisfontsize = 6
plotlinewidth = 2

plt.rcParams['axes.formatter.limits'] = (-3,4) # power limits for scientific notation
plt.rcParams['font.size'] = axisfontsize
plt.rcParams['axes.labelsize'] = 'large'
plt.rcParams['xtick.labelsize'] = 'large'
plt.rcParams['ytick.labelsize'] = 'large'


phi_pars = [1.0, 1.0] # number of hosts visited per day by each vector
T_pars = [5.0/24.0, 6.0/24.0] # duration of time (d) each vector spends feeding during each visit

b1_pars = [0.8/42., 0.8] # rate of host to vector transmission (acquisition) (1/mean time required for acquisition)
b2_pars = [0.05, 0.2] # rate of vector to host transmission (inoculation) (1/mean time required for inoculation)

mu1_pars = [1./(365.*5.), 1./(365.*10.)] # host mortality rate (1/mean host lifespan)
tau1_pars = [0.0, 0.0] # rate of host recovery (1/mean host infectious period)
pi1_pars = [0.0, 0.0] # rate of host 'vertical transmission'

mu2_pars = [1./82., 1./28.] # vector mortality rate (1/mean vector lifespan)
tau2_pars = [0.0, 1.0] # rate of vector recovery (1/mean duration of infectiousness) 
pi2_pars = [0.036, 0.0] # probability of transovarial transmission
#pi2_pars = [0.99, 0.0] # probability of transovarial transmission # note max 0.5 as assume half pop female

propacquis = [1.0, 1.0] # proportion of acquisitors (nymphs, in case of HLB)
propinoc = [1.0, 1.0] # proportion of inoculators (adults, in case of HLB)

hostdensity = 250000. # host density
desiredR0 = 100.0 #R0
vectorsperhost = 5.0 #vectors per host

phix = phi_pars[systemnumber]
Tx = T_pars[systemnumber]

b_1x = b1_pars[systemnumber]
b_2x = b2_pars[systemnumber]

m1x = mu1_pars[systemnumber]
t1x = tau1_pars[systemnumber]
p1x = pi1_pars[systemnumber]

m2x = mu2_pars[systemnumber]
t2x = tau2_pars[systemnumber] 
p2x = pi2_pars[systemnumber]

rhx = float(hostdensity)

acquisitionprob = propacquis[systemnumber]
inoculationprob = propinoc[systemnumber]

def betaCalc(phi,hostdens,T,b):
    betapar = (phi/hostdens)*(1-exp(-b*T))
    return (betapar)

acquisitionparameter = betaCalc(phix,rhx,Tx,b_1x)
inoculationparameter = betaCalc(phix,rhx,Tx,b_2x)

b1x = acquisitionprob*acquisitionparameter # ACQUISITION
b2x = inoculationprob*inoculationparameter # INOCULATION

if specifiedparameter==0:
    rvx = desiredR0/( (rhx*b1x*b2x)*(1/(t2x+(m2x*(1-p2x))))*(1/(t1x+(m1x*(1-p1x)))) )
if specifiedparameter==1:
    rvx = rhx*vectorsperhost
    desiredR0 = ( (rhx*b2x)/(t2x+(m2x*(1-p2x))) )*( (rvx*b1x)/(t1x+(m1x*(1-p1x))) )

vecthost_ratio = rvx/rhx

######################################################################Directory
if (os.path.isdir(str(directory)+str(idnumber))):
    sys.exit("DIRECTORY ALREADY IN USE!")
else:
    os.makedirs(str(directory)+str(idnumber))
    os.chdir(str(directory)+str(idnumber))

if min(hstack((phix, Tx, b_1x, b_2x, m1x, m2x, t1x, t2x, p1x, p2x, rhx, rvx, b1x, b2x)))<0.0:
    sys.exit("Incorrect parameter values!")

if (desiredR0<1.0):
    sys.exit("Incorrect R0 value!")

##########################################Symbolic analysis of vector SIR model
b1,b2,m1,m2,t1,t2,p1,p2,phi,T,rh,rv = sm.symbols('b1 b2 m1 m2 t1 t2 p1 p2 phi T rh rv',nonnegative=True) 
H, I, V, X = sm.symbols('H I V X',nonnegative=True) 

dH = (1-p1)*m1*I + t1*I - H*X*b2
dI = H*X*b2 + (p1-1)*m1*I - t1*I
dV = (1-p2)*m2*X + t2*X - V*I*b1
dX = V*I*b1 + (p2-1)*m2*X - t2*X

eqMat = sm.Matrix([ dI, dX ])
Mat = sm.Matrix([ I, X ])
JacMat = eqMat.jacobian(Mat)
linMat = JacMat.subs([(H,rh),(I,0),(V,rv),(X,0)])
eigenvectors = linMat.eigenvects()
a = linMat[0,0]
b = linMat[0,1]
c = linMat[1,0]
d = linMat[1,1]
#Numeric estimates
if thresholdcostratio==1:
    phi=phix
    T=Tx
    m1=m1x
    m2=m2x
    t1=t1x
    t2=t2x
    p1=p1x
    p2=p2x
    rh=rhx
    rv=rvx
    b1=b1x
    b2=b2x

    a_par = eval(str(a))
    b_par = eval(str(b))
    c_par = eval(str(c))
    d_par = eval(str(d))

    eigenvals, eigenvects = LA.eig(np.array([[a_par, b_par], [c_par, d_par]]))
    lam1=max(eigenvals)
    maxeigenindex = eigenvals.tolist().index(lam1)
    maxvector = eigenvects[:,maxeigenindex]
    vectratio = (maxvector[0]/rh)/(maxvector[1]/rv)

###############################################################################

vectcost = 1.0     #relative cost of sampling from vectors
if thresholdcostratio==0:
    hostcost = costratio*vectcost     #relative cost of sampling from hosts
if thresholdcostratio==1:
    hostcost = vectratio*vectcost     #relative cost of sampling from hosts
    costratio = hostcost/vectcost
    
threshold = costratio

if min(hstack((hostcost,vectcost)))<=0.0:
    sys.exit("Incorrect cost estimates!")

#Sample sizes
hostsampsize = Ntotal
vectsampsize = Ntotal*costratio
sampfreq = delta

#Code for creating presentable estimates (based on http://stackoverflow.com/questions/3410976/how-to-round-a-number-to-significant-figures-in-python)
from math import log10, floor

def sigfig(x):
    if x<=1.0:
        return round(x, -int(floor(log10(x)))+1)
    if x>1.0 and x<10.0:
        return round(x, 1)
    if x>=10.0:
        return int(x)

thresh_simp=sigfig(threshold)

#############################################################Manual adjustments

if manual_adjustment==0:
    if sensvar1=='phi':
        if var1inv==0:    
            minvar1 = phix*minratio1
            maxvar1 = phix*maxratio1
        if var1inv==1:    
            minvar1 = (1/phix)*minratio1
            maxvar1 = (1/phix)*maxratio1
    if sensvar1=='T':
        if var1inv==0:
            minvar1 = Tx*minratio1
            maxvar1 = Tx*maxratio1
        if var1inv==1:    
            minvar1 = (1/Tx)*minratio1
            maxvar1 = (1/Tx)*maxratio1
    if sensvar1=='b_1':
        if var1inv==0:
            minvar1 = b_1x*minratio1
            maxvar1 = b_1x*maxratio1
        if var1inv==1:    
            minvar1 = (1/b_1x)*minratio1
            maxvar1 = (1/b_1x)*maxratio1
    if sensvar1=='b_2':
        if var1inv==0:
            minvar1 = b_2x*minratio1
            maxvar1 = b_2x*maxratio1
        if var1inv==1:    
            minvar1 = (1/b_2x)*minratio1
            maxvar1 = (1/b_2x)*maxratio1
    if sensvar1=='m1':
        if var1inv==0:
            minvar1 = m1x*minratio1
            maxvar1 = m1x*maxratio1
        if var1inv==1:    
            minvar1 = (1/m1x)*minratio1
            maxvar1 = (1/m1x)*maxratio1
    if sensvar1=='m2':
        if var1inv==0:
            minvar1 = m2x*minratio1
            maxvar1 = m2x*maxratio1
        if var1inv==1:    
            minvar1 = (1/m2x)*minratio1
            maxvar1 = (1/m2x)*maxratio1
    if sensvar1=='t1':
        if var1inv==0:
            minvar1 = t1x*minratio1
            maxvar1 = t1x*maxratio1
        if var1inv==1:    
            minvar1 = (1/t1x)*minratio1
            maxvar1 = (1/t1x)*maxratio1
    if sensvar1=='t2':
        if var1inv==0:
            minvar1 = t2x*minratio1
            maxvar1 = t2x*maxratio1
        if var1inv==1:    
            minvar1 = (1/t2x)*minratio1
            maxvar1 = (1/t2x)*maxratio1
    if sensvar1=='p1':
        if var1inv==0:
            minvar1 = p1x*minratio1
            maxvar1 = p1x*maxratio1
        if var1inv==1:    
            minvar1 = (1/p1x)*minratio1
            maxvar1 = (1/p1x)*maxratio1
    if sensvar1=='p2':
        if var1inv==0:
            minvar1 = p2x*minratio1
            maxvar1 = p2x*maxratio1
        if var1inv==1:    
            minvar1 = (1/p2x)*minratio1
            maxvar1 = (1/p2x)*maxratio1
    if sensvar1=='rh':
        if var1inv==0:
            minvar1 = rhx*minratio1
            maxvar1 = rhx*maxratio1
        if var1inv==1:    
            minvar1 = (1/rhx)*minratio1
            maxvar1 = (1/rhx)*maxratio1
    if sensvar1=='rv':
        if var1inv==0:
            minvar1 = rvx*minratio1
            maxvar1 = rvx*maxratio1
        if var1inv==1:    
            minvar1 = (1/rvx)*minratio1
            maxvar1 = (1/rvx)*maxratio1
    if sensvar1=='b1':
        if var1inv==0:
            minvar1 = b1x*minratio1
            maxvar1 = b1x*maxratio1
        if var1inv==1:    
            minvar1 = (1/b1x)*minratio1
            maxvar1 = (1/b1x)*maxratio1
    if sensvar1=='b2':
        if var1inv==0:
            minvar1 = b2x*minratio1
            maxvar1 = b2x*maxratio1
        if var1inv==1:    
            minvar1 = (1/b2x)*minratio1
            maxvar1 = (1/b2x)*maxratio1

    stepvar1 = (maxvar1-minvar1)/points1

###############################################################################

sensvar1vals=np.arange(minvar1,maxvar1,stepvar1)

###############################################################################

#reversing inverse values and converting non-inverse to inverse for next step
if var1inv==1:
    sensvar1vals=sensvar1vals[::-1]
    invsensvar1vals=sensvar1vals
if var1inv==0:
    invsensvar1vals=1./sensvar1vals
    
#Creating sensitivity variables - returning inverses to original scale
if sensvar1=='phi':
    changepar=phix
    if var1inv==0:    
        var1descstring = "mean number of visits made per day by each vector"
        senspar1=phix 
    if var1inv==1:    
        var1descstring = "inverse of number of visits made per day by vectors"
        senspar1=1./phix 
    phix=1./invsensvar1vals
if sensvar1=='T':
    changepar=Tx
    if var1inv==0:    
        var1descstring = "mean duration of feeding per visit to host (d)"
        senspar1=Tx
    if var1inv==1:    
        var1descstring = "inverse of feeding duration per visit"
        senspar1=1./Tx
    Tx=1./invsensvar1vals
if sensvar1=='b_1':
    changepar=b_1x
    if var1inv==0:    
        var1descstring = "rate of pathogen acquisition by vector during feeding"
        senspar1=b_1x
    if var1inv==1:    
        var1descstring = "mean duration of feeding required for vector acquisition (d)"
        senspar1=1./b_1x
    b_1x=1./invsensvar1vals
if sensvar1=='b_2':
    changepar=b_2x
    if var1inv==0:    
        var1descstring = "rate of pathogen inoculation to host during feeding"
        senspar1=b_2x 
    if var1inv==1:    
        var1descstring = "mean duration of feeding required for host inoculation (d)"
        senspar1=1./b_2x 
    b_2x=1./invsensvar1vals
if sensvar1=='m1':
    changepar=m1x
    if var1inv==0:    
        var1descstring = "rate of host death"
        senspar1=m1x
    if var1inv==1:    
        var1descstring = "host life expectancy (d)"
        senspar1=1./m1x
    m1x=1./invsensvar1vals
if sensvar1=='m2':
    changepar=m2x
    if var1inv==0:    
        var1descstring = "rate of vector death"
        senspar1=m2x
    if var1inv==1:    
        var1descstring = "vector life expectancy (d)"
        senspar1=1./m2x
    m2x=1./invsensvar1vals
if sensvar1=='t1':
    changepar=t1x
    if var1inv==0:    
        var1descstring = "rate of host recovery"
        senspar1=t1x
    if var1inv==1:    
        var1descstring = "duration of host infection (d)"
        senspar1=1./t1x
    t1x=1./invsensvar1vals
if sensvar1=='t2':
    changepar=t2x
    if var1inv==0:    
        var1descstring = "rate of vector recovery"
        senspar1=t2x
    if var1inv==1:    
        var1descstring = "duration of vector infection (d)"
        senspar1=1./t2x
    t2x=1./invsensvar1vals
if sensvar1=='p1':
    changepar=p1x
    if var1inv==0:    
        var1descstring = "probability of host vertical transmission"
        senspar1=p1x
    if var1inv==1:    
        var1descstring = "inverse of prob of host vertical transmission"
        senspar1=1./p1x
    p1x=1./invsensvar1vals
if sensvar1=='p2':
    changepar=p2x
    if var1inv==0:    
        var1descstring = "probability of vector vertical transmission"
        senspar1=p2x
    if var1inv==1:    
        var1descstring = "inverse of prob of vector vertical transmission"
        senspar1=1./p2x
    p2x=1./invsensvar1vals
if sensvar1=='rh':
    changepar=rhx
    if var1inv==0:    
        var1descstring = "host density"
        senspar1=rhx
    if var1inv==1:    
        var1descstring = "area per individual host"
        senspar1=1./rhx
    rhx=1./invsensvar1vals
if sensvar1=='rv':
    changepar=rvx
    if var1inv==0:    
        var1descstring = "vector density"
        senspar1=rvx
    if var1inv==1:    
        var1descstring = "area per individual vector"
        senspar1=1./rvx
    rvx=1./invsensvar1vals
if sensvar1=='b1':
    changepar=b1x
    if var1inv==0:    
        var1descstring = "force of infection (hosts to vectors)"
        senspar1=b1x
    if var1inv==1:    
        var1descstring = "inverse of force of infection (hosts to vectors)"
        senspar1=1./b1x
    b1x=1./invsensvar1vals
if sensvar1=='b2':
    changepar=b2x
    if var1inv==0:    
        var1descstring = "force of infection (vectors to hosts)"
        senspar1=b2x 
    if var1inv==1:    
        var1descstring = "inverse of force of infection (vectors to hosts)"
        senspar1=1./b2x 
    b2x=1./invsensvar1vals         


#######################################################Prevalence dist function
prevarray = np.arange(maxPrev/100, (maxPrev + maxPrev/100),  maxPrev/100)


def expapprox(lam, sampsize_h, sampsize_v, sampfreq, c, d, hostdens, vectordens):
    sampeffort1 = sampsize_h/sampfreq
    sampeffort2 = sampsize_v/sampfreq    
    eigenslope = (((lam-d)/hostdens)/(c/vectordens))
    inveigenslope = 1/eigenslope
    expparameter1 = (sampeffort1+(sampeffort2*inveigenslope))/lam
    expparameter2 = (sampeffort2+(sampeffort1*eigenslope))/lam

    expdist1 = stats.expon.pdf(prevarray,scale=(1/expparameter1))       #rule of thumb/exponential distribution (prob of detection in hosts)
    expdist2 = stats.expon.pdf(prevarray,scale=(1/expparameter2))       #rule of thumb/exponential distribution (prob of detection in vectors)

    return([expdist1,expdist2],[expparameter1,expparameter2],[eigenslope])

#############################################################Numeric estimation
output = hstack(("k","phi","T","b_1","b_2","m1","m2","t1","t2","p1","p2","rh","rv","b1","b2","hostcost","vectcost","lam1","a_par","b_par","c_par","d_par","startvectI","startvectX","eigenratio","log_eigenratio","R0"))

hostprevdist_hosts = np.zeros((len(sensvar1vals),len(prevarray))) # distribution of host prevalence at detection when host sampling
vectprevdist_hosts = np.zeros((len(sensvar1vals),len(prevarray))) # distribution of vector prevalence at detection when host sampling
hostprevdist_vects = np.zeros((len(sensvar1vals),len(prevarray))) # distribution of host prevalence at detection when vect sampling
vectprevdist_vects = np.zeros((len(sensvar1vals),len(prevarray))) # distribution of vector prevalence at detection when vect sampling

meanhostprev_hosts = np.zeros((len(sensvar1vals))) # mean host prevalence at detection when host sampling
meanvectprev_hosts = np.zeros((len(sensvar1vals))) # mean vector prevalence at detection when host sampling
meanhostprev_vects = np.zeros((len(sensvar1vals))) # mean host prevalence at detection when vect sampling
meanvectprev_vects = np.zeros((len(sensvar1vals))) # mean vector prevalence at detection when vect sampling


for k in range(0,len(sensvar1vals)):
        outputx=[]

        phi=phix
        T=Tx
        b_1=b_1x
        b_2=b_2x
        m1=m1x
        m2=m2x
        t1=t1x
        t2=t2x
        p1=p1x
        p2=p2x
        rh=rhx
        rv=rvx
        b1=b1x
        b2=b2x
        
        if sensvar1=='phi':
            phi=phix[k]
        if sensvar1=='T':
            T=Tx[k]        
        if sensvar1=='b_1':
            b_1=b_1x[k]
        if sensvar1=='b_2':
            b_2=b_2x[k]
        if sensvar1=='m1':
            m1=m1x[k]
        if sensvar1=='m2':
            m2=m2x[k]
        if sensvar1=='t1':
            t1=t1x[k]
        if sensvar1=='t2':
            t2=t2x[k]
        if sensvar1=='p1':
            p1=p1x[k]
        if sensvar1=='p2':
            p2=p2x[k]
        if sensvar1=='rh':
            rh=rhx[k]
        if sensvar1=='rv':
            rv=rvx[k]
        if sensvar1=='b1':
            b1=b1x[k]
        if sensvar1=='b2':
            b2=b2x[k]


        points = []
        for i in range(0,len(eigenvectors)):
            points.append(eval(str(eigenvectors[i][0])))
        lam1=max(points)
        maxvalue = points.index(lam1)
        maxvector = eigenvectors[maxvalue][2][0].T
        numvect = []
        for i in range(0,len(maxvector)):
            numvect.append(eval(str(maxvector[i])))
        vectsquare = []
        for i in range(0,len(numvect)):
            vectsquare.append(numvect[i]**2)
        normalise = 1/sqrt(np.sum(vectsquare, axis=0))            
        normalvect = []
        for i in range(0,len(numvect)):
            normalvect.append(numvect[i]*normalise)

        a_par = eval(str(a))
        b_par = eval(str(b))
        c_par = eval(str(c))
        d_par = eval(str(d))

        trace = a_par+d_par
        determinant = ((a_par*d_par)-(b_par*c_par))

        maxeigenval = (trace/2)+sqrt( (trace**2/4)-determinant )
        eigenvect = [maxeigenval-d_par,c_par]

        startingX = 0.01
        positionX = 1

        startvectx = []
        for i in range(0,len(numvect)):
            startvectx.append(numvect[i]*(startingX/numvect[positionX]))

        startvect = [0] * 4
        startvect[0] = rh-startvectx[0]
        startvect[1] = startvectx[0]
        startvect[2] = rv-startvectx[1]
        startvect[3] = startvectx[1]
    
        q0 = [startvect[1],startvect[3]]
        q0prev = [(startvect[1]/rh),(startvect[3]/rv)]

        eigenratio = ((lam1-d_par)/rh)/(c_par/rv)
        adjusted_eigenratio = eigenratio*(1/threshold)

        R0 = (rh*b1)*(1/(t2+(m2*(1-p2))))*(rv*b2)*(1/(t1+(m1*(1-p1))))

        outputx=hstack((k,phi,T,b_1,b_2,m1,m2,t1,t2,p1,p2,rh,rv,b1,b2,hostcost,vectcost,lam1,a_par,b_par,c_par,d_par,startvect[1],startvect[2],eigenratio,np.log(eigenratio),R0))
        output = vstack((output,outputx))

        prevatdet_hostsampling = expapprox(maxeigenval, hostsampsize, 0, delta, c_par, d_par, rh, rv)
        meanhostprev_hosts[k] = 1./prevatdet_hostsampling[1][0]
        meanvectprev_hosts[k] = 1./prevatdet_hostsampling[1][1]

        prevatdet_vectsampling = expapprox(maxeigenval, 0, vectsampsize, delta, c_par, d_par, rh, rv)
        meanhostprev_vects[k] = 1./prevatdet_vectsampling[1][0]
        meanvectprev_vects[k] = 1./prevatdet_vectsampling[1][1]
                
        for l in range(0,len(prevarray)):
            hostprevdist_hosts[k,l] = prevatdet_hostsampling[0][0][l]
            vectprevdist_hosts[k,l] = prevatdet_hostsampling[0][1][l]
            hostprevdist_vects[k,l] = prevatdet_vectsampling[0][0][l]
            vectprevdist_vects[k,l] = prevatdet_vectsampling[0][1][l]
        
hostprevdist_hosts = hostprevdist_hosts.T[:]
hostprevdist_hosts[hostprevdist_hosts < 0.01] = np.nan
vectprevdist_hosts = vectprevdist_hosts.T[:]
vectprevdist_hosts[vectprevdist_hosts < 0.01] = np.nan

hostprevdist_vects = hostprevdist_vects.T[:]
hostprevdist_vects[hostprevdist_vects < 0.01] = np.nan
vectprevdist_vects = vectprevdist_vects.T[:]
vectprevdist_vects[vectprevdist_vects < 0.01] = np.nan

xticks = np.arange( min(sensvar1vals), max(sensvar1vals)+((max(sensvar1vals)-min(sensvar1vals))/100), (max(sensvar1vals)-min(sensvar1vals))/2 )

if var1inv==0:
    imageextent = [min(sensvar1vals), max(sensvar1vals), 0., maxPrev]
if var1inv==1:
    imageextent = [max(sensvar1vals), min(sensvar1vals), 0., maxPrev]
    
if var1inv==0:
    fig = plt.figure(figsize=(7.5,5.2))
    fig.subplots_adjust(wspace = 0.3, hspace = 0.5)
    ax1 = fig.add_subplot(2,2,1)
    ax2 = fig.add_subplot(2,2,2)
    ax3 = fig.add_subplot(2,2,3)
    ax4 = fig.add_subplot(2,2,4)
    
    s1img = ax1.imshow(hostprevdist_hosts, aspect="auto",origin="lower",extent=imageextent,cmap="Reds")
    s1img.set_clim(0.0,1.0)
    ax1.plot(sensvar1vals,meanhostprev_hosts,'k')
    ax1.plot(sensvar1vals,meanhostprev_hosts,'w--')
    ax1.plot((changepar, changepar), (0, 1), 'k--', scalex=False, scaley=False)
    ax1.set_xticks(xticks)
    if graphtitles==1:
        ax1.set_title("Effect of changing "+sensvar1+" on host prevalence at first detection:\nSampling "+ str(int(hostsampsize)) + " hosts every " + str(int(sampfreq)) + " days")
    ax1.set_xlabel(var1descstring)
    ax1.set_ylabel("host prevalence at first detection")
    s2img = ax2.imshow(vectprevdist_hosts, aspect="auto",origin="lower",extent=imageextent,cmap="Reds")
    s2img.set_clim(0.0,1.0)
    ax2.plot(sensvar1vals,meanvectprev_hosts,'k')
    ax2.plot(sensvar1vals,meanvectprev_hosts,'w--')
    ax2.plot((changepar, changepar), (0, 1), 'k--', scalex=False, scaley=False)
    ax2.set_xticks(xticks)
    if graphtitles==1:
        ax2.set_title("Effect of changing "+sensvar1+" on vector prevalence at first detection:\nSampling "+ str(int(hostsampsize)) + " hosts every " + str(int(sampfreq)) + " days")
    ax2.set_xlabel(var1descstring)
    ax2.set_ylabel("vector prevalence at first detection")
    s3img = ax3.imshow(hostprevdist_vects, aspect="auto",origin="lower",extent=imageextent,cmap="Reds")
    s3img.set_clim(0.0,1.0)
    ax3.plot(sensvar1vals,meanhostprev_vects,'k')
    ax3.plot(sensvar1vals,meanhostprev_vects,'w--')
    ax3.plot((changepar, changepar), (0, 1), 'k--', scalex=False, scaley=False)
    ax3.set_xticks(xticks)
    if graphtitles==1:
        ax3.set_title("Effect of changing "+sensvar1+" on host prevalence at first detection:\nSampling "+ str(int(vectsampsize)) + " vectors every " + str(int(sampfreq)) + " days")
    ax3.set_xlabel(var1descstring)
    ax3.set_ylabel("host prevalence at first detection")
    s4img = ax4.imshow(vectprevdist_vects, aspect="auto",origin="lower",extent=imageextent,cmap="Reds")
    s4img.set_clim(0.0,1.0)
    ax4.plot(sensvar1vals,meanvectprev_vects,'k')
    ax4.plot(sensvar1vals,meanvectprev_vects,'w--')
    ax4.plot((changepar, changepar), (0, 1), 'k--', scalex=False, scaley=False)
    ax4.set_xticks(xticks)
    if graphtitles==1:
        ax4.set_title("Effect of changing "+sensvar1+" on vector prevalence at first detection:\nSampling "+ str(int(vectsampsize)) + " vectors every " + str(int(sampfreq)) + " days")
    ax4.set_xlabel(var1descstring)
    ax4.set_ylabel("vector prevalence at first detection")
    plt.savefig('prevdist_'+str(idnumber)+'.png',dpi=600)
    if showplots==0:
        plt.close();

if var1inv==1:
    fig = plt.figure(figsize=(7.5,5.2))
    fig.subplots_adjust(wspace = 0.3, hspace = 0.5)
    ax1 = fig.add_subplot(2,2,1)
    ax2 = fig.add_subplot(2,2,2)
    ax3 = fig.add_subplot(2,2,3)
    ax4 = fig.add_subplot(2,2,4)
    
    s1img = ax1.imshow(hostprevdist_hosts, aspect="auto",origin="lower",extent=imageextent,cmap="Reds")
    s1img.set_clim(0.0,1.0)
    ax1.plot(sensvar1vals,meanhostprev_hosts,'k')
    ax1.plot(sensvar1vals,meanhostprev_hosts,'w--')
    ax1.plot((1./changepar, 1./changepar), (0, 1), 'k--', scalex=False, scaley=False)
    ax1.set_xticks(xticks)
    if graphtitles==1:
        ax1.set_title("Effect of changing "+sensvar1+" on host prevalence at first detection:\nSampling "+ str(int(hostsampsize)) + " hosts every " + str(int(sampfreq)) + " days")
    ax1.set_xlabel(var1descstring)
    ax1.set_ylabel("host prevalence at first detection")
    s2img = ax2.imshow(vectprevdist_hosts, aspect="auto",origin="lower",extent=imageextent,cmap="Reds")
    s2img.set_clim(0.0,1.0)
    ax2.plot(sensvar1vals,meanvectprev_hosts,'k')
    ax2.plot(sensvar1vals,meanvectprev_hosts,'w--')
    ax2.plot((1./changepar, 1./changepar), (0, 1), 'k--', scalex=False, scaley=False)
    ax2.set_xticks(xticks)
    if graphtitles==1:
        ax2.set_title("Effect of changing "+sensvar1+" on vector prevalence at first detection:\nSampling "+ str(int(hostsampsize)) + " hosts every " + str(int(sampfreq)) + " days")
    ax2.set_xlabel(var1descstring)
    ax2.set_ylabel("vector prevalence at first detection")
    s3img = ax3.imshow(hostprevdist_vects, aspect="auto",origin="lower",extent=imageextent,cmap="Reds")
    s3img.set_clim(0.0,1.0)
    ax3.plot(sensvar1vals,meanhostprev_vects,'k')
    ax3.plot(sensvar1vals,meanhostprev_vects,'w--')
    ax3.plot((1./changepar, 1./changepar), (0, 1), 'k--', scalex=False, scaley=False)
    ax3.set_xticks(xticks)
    if graphtitles==1:
        ax3.set_title("Effect of changing "+sensvar1+" on host prevalence at first detection:\nSampling "+ str(int(vectsampsize)) + " vectors every " + str(int(sampfreq)) + " days")
    ax3.set_xlabel(var1descstring)
    ax3.set_ylabel("host prevalence at first detection")
    s4img = ax4.imshow(vectprevdist_vects, aspect="auto",origin="lower",extent=imageextent,cmap="Reds")
    s4img.set_clim(0.0,1.0)
    ax4.plot(sensvar1vals,meanvectprev_vects,'k')
    ax4.plot(sensvar1vals,meanvectprev_vects,'w--')
    ax4.plot((1./changepar, 1./changepar), (0, 1), 'k--', scalex=False, scaley=False)
    ax4.set_xticks(xticks)
    if graphtitles==1:
        ax4.set_title("Effect of changing "+sensvar1+" on vector prevalence at first detection:\nSampling "+ str(int(vectsampsize)) + " vectors every " + str(int(sampfreq)) + " days")
    ax4.set_xlabel(var1descstring)
    ax4.set_ylabel("vector prevalence at first detection")
    plt.savefig('prevdist_'+str(idnumber)+'.png',dpi=600)
    if showplots==0:
        plt.close();

if var1inv==0:
    fig = plt.figure(figsize=(7.5,2.6))
    fig.subplots_adjust(wspace = 0.3, hspace = 0.5)
    ax1 = fig.add_subplot(1,2,1)
    ax2 = fig.add_subplot(1,2,2)
    
    ax1.plot(sensvar1vals,meanhostprev_hosts,'r', label='Sampling hosts only')
    #ax1.plot(sensvar1vals,meanhostprev_hosts,'w--')
    ax1.plot(sensvar1vals,meanhostprev_vects,'b',label='Sampling vectors only')
    #ax1.plot(sensvar1vals,meanhostprev_vects,'w--')
    ax1.plot((changepar, changepar), (0, 1), 'k--', scalex=False, scaley=False)
    ax1.set_xticks(xticks)
    if graphtitles==1:
        ax1.set_title("Effect of changing "+ sensvar1 +" on mean host prevalence at first detection:\nSampling "+ str(int(hostsampsize)) + " hosts or " + str(int(vectsampsize)) + " vectors every " + str(int(sampfreq)) + " days")
    ax1.set_xlabel(var1descstring)
    ax1.set_ylabel("host prevalence at first detection")
    ax1.grid()
    ax1.legend(loc='best')
    ax2.plot(sensvar1vals,meanvectprev_hosts,'r', label='Sampling hosts only')
    #ax2.plot(sensvar1vals,meanvectprev_hosts,'w--')
    ax2.plot(sensvar1vals,meanvectprev_vects,'b', label='Sampling vectors only')
    #ax2.plot(sensvar1vals,meanvectprev_vects,'w--')
    ax2.plot((changepar, changepar), (0, 1), 'k--', scalex=False, scaley=False)
    ax2.set_xticks(xticks)
    if graphtitles==1:
        ax2.set_title("Effect of changing "+ sensvar1 +" on mean vector prevalence at first detection:\nSampling "+ str(int(hostsampsize)) + " hosts or " + str(int(vectsampsize)) + " vectors every " + str(int(sampfreq)) + " days")
    ax2.set_xlabel(var1descstring)
    ax2.set_ylabel("vector prevalence at first detection")
    ax2.grid()
    ax2.legend(loc='best')
    plt.savefig('meanprev_'+str(idnumber)+'.png',dpi=600)
    if showplots==0:
        plt.close();

if var1inv==1:
    fig = plt.figure(figsize=(7.5,2.6))
    fig.subplots_adjust(wspace = 0.3, hspace = 0.5)
    ax1 = fig.add_subplot(1,2,1)
    ax2 = fig.add_subplot(1,2,2)
    
    ax1.plot(sensvar1vals,meanhostprev_hosts,'r', label='Sampling hosts only')
    #ax1.plot(sensvar1vals,meanhostprev_hosts,'w--')
    ax1.plot(sensvar1vals,meanhostprev_vects,'b',label='Sampling vectors only')
    #ax1.plot(sensvar1vals,meanhostprev_vects,'w--')
    ax1.plot((1./changepar, 1./changepar), (0, 1), 'k--', scalex=False, scaley=False)
    ax1.set_xticks(xticks)
    if graphtitles==1:
        ax1.set_title("Effect of changing "+ sensvar1 +" on mean host prevalence at first detection:\nSampling "+ str(int(hostsampsize)) + " hosts or " + str(int(vectsampsize)) + " vectors every " + str(int(sampfreq)) + " days")
    ax1.set_xlabel(var1descstring)
    ax1.set_ylabel("host prevalence at first detection")
    ax1.grid()
    ax1.legend(loc='best')
    ax2.plot(sensvar1vals,meanvectprev_hosts,'r', label='Sampling hosts only')
    #ax2.plot(sensvar1vals,meanvectprev_hosts,'w--')
    ax2.plot(sensvar1vals,meanvectprev_vects,'b', label='Sampling vectors only')
    #ax2.plot(sensvar1vals,meanvectprev_vects,'w--')
    ax2.plot((1./changepar, 1./changepar), (0, 1), 'k--', scalex=False, scaley=False)
    ax2.set_xticks(xticks)
    if graphtitles==1:
        ax2.set_title("Effect of changing "+ sensvar1 +" on mean vector prevalence at first detection:\nSampling "+ str(int(hostsampsize)) + " hosts or " + str(int(vectsampsize)) + " vectors every " + str(int(sampfreq)) + " days")
    ax2.set_xlabel(var1descstring)
    ax2.set_ylabel("vector prevalence at first detection")
    ax2.grid()
    ax2.legend(loc='best')
    plt.savefig('meanprev_'+str(idnumber)+'.png',dpi=600)
    if showplots==0:
        plt.close();


#####Prevalence ratio
eigenratios = output[1:,24]
eigenratios = eigenratios.astype(float)


if var1inv==0:
    fig = plt.figure(figsize=(4.0,2.6))
    plt.plot(sensvar1vals,eigenratios,'r', label='Prevalence ratio')
    plt.plot((0, 100000000), (costratio, costratio), 'k--', scalex=False, scaley=False,linewidth=plotlinewidth)
    plt.plot((changepar, changepar), (0, 100), 'k--', scalex=False, scaley=False)
    plt.xticks(xticks)
    if graphtitles==1:
        plt.title("Effect of changing "+ sensvar1 +" on the prevalence ratio")
    plt.xlabel(var1descstring)
    plt.ylabel("prevalence ratio")
    plt.grid()
    plt.savefig('prevratio_'+str(idnumber)+'.png',dpi=600)
    if showplots==0:
        plt.close();

if var1inv==1:
    fig = plt.figure(figsize=(4.0,2.6))
    plt.plot(sensvar1vals,eigenratios,'r', label='Prevalence ratio')
    plt.plot((0, 100000000), (costratio, costratio), 'k--', scalex=False, scaley=False,linewidth=plotlinewidth)
    plt.plot((1./changepar, 1./changepar), (0, 100), 'k--', scalex=False, scaley=False)
    plt.xticks(xticks)
    if graphtitles==1:
        plt.title("Effect of changing "+ sensvar1 +" on the prevalence ratio")
    plt.xlabel(var1descstring)
    plt.ylabel("prevalence ratio")
    plt.grid()
    plt.savefig('prevratio_'+str(idnumber)+'.png',dpi=600)
    if showplots==0:
        plt.close();
