# Supplementary material for: A method of determining where to target surveillance efforts in heterogeneous epidemiological systems
Source: PLoS Comput Biol. 2017 Aug 28;13(8):e1005712. doi: 10.1371/journal.pcbi.1005712 (PMC5591013; doi:10.1371/journal.pcbi.1005712)
Supplement: S5 Text — (PY) [file pcbi.1005712.s005.py]

#ctrl-A to select all text
#ctrl-Enter to run

#Note this model is unable to adjust R0 or host-vector ratio automatically, but can adjust rh and rv

#################################################Specifying variables to change

directory = str("C:/insertdirectorypathhere/")

idnumber = str("insertnameoffoldertobecreatedhere")

systemnumber = 0 # 0 = HLB; 1 = CTV
specifiedparameter = 0 # 0 = R0; 1 = vectors per host

thresholdcostratio = 1 # whether to centre on cost ratio at threshold (1) or not (0)
if thresholdcostratio==0:
    costratio = 10.0 # relative cost of sampling individual host cf individual vector

sensvar1 = "b1" # first variable to vary
var1inv = 0 # vary variable itself (0) or inverse (1)

sensvar2 = "b2" # second variable to vary
var2inv = 0 # vary variable itself (0) or inverse (1)

manual_adjustment = 0 # whether values to be adjusted manually

if manual_adjustment==0:
    minratio1 = 0.1
    maxratio1 = 10
    points1 = 50 # number of points
    minratio2 = 0.1
    maxratio2 = 10
    points2 = 50

if manual_adjustment==1:
    minvar1 = 365. # minimum value for var 1
    maxvar1 = 365.*10. # maximum value for var 1
    stepvar1 = 365./12. # increment for var 1
    minvar2 = 14. # minimum value for var 2
    maxvar2 = 365./2. # maximum value for var 2
    stepvar2 = 1. # increment for var 2

showeigen=1 # show eigenratios in plot colourbar
showplots = 0 # show plots on screen
graphtitles = 1 # show titles on graphs

#############################################################Importing packages

import os
import sympy as sm
import matplotlib
import matplotlib.pyplot as plt
import numpy as np
import pandas as pd
import sys
from numpy import hstack
from numpy import vstack
from numpy import exp
from numpy import log
from numpy import sqrt
from numpy import linalg as LA

######################################################Baseline model parameters

axisfontsize = 10
plotlinewidth=2

plt.rcParams['axes.formatter.limits'] = (-3,4) # power limits for scientific notation
plt.rcParams['font.size'] = axisfontsize
plt.rcParams['axes.labelsize'] = 'large'
plt.rcParams['xtick.labelsize'] = 'large'
plt.rcParams['ytick.labelsize'] = 'large'

phi_pars = [1.0, 1.0] # number of hosts visited per day by each vector
T_pars = [5.0/24.0, 6.0/24.0] # duration of time (d) each vector spends feeding during each visit

b1_pars = [0.8/42., 0.8] # rate of host to vector transmission (acquisition) (1/mean time required for acquisition)
b2_pars = [0.05, 0.2] # rate of vector to host transmission (inoculation) (1/mean time required for inoculation)

mu1_pars = [1./(365.*5.), 1./(365.*10.)] # host mortality rate (1/mean host lifespan)
tau1_pars = [0.0, 0.0] # rate of host recovery (1/mean host infectious period)
pi1_pars = [0.0, 0.0] # rate of host 'vertical transmission'

mu2_pars = [1./82., 1./28.] # vector mortality rate (1/mean vector lifespan)
tau2_pars = [0.0, 1.0] # rate of vector recovery (1/mean duration of infectiousness) 
pi2_pars = [0.036, 0.0] # probability of transovarial transmission
#pi2_pars = [0.99, 0.0] # probability of transovarial transmission # note max 0.5 as assume half pop female

propacquis = [1.0, 1.0] # proportion of acquisitors (nymphs, in case of HLB)
propinoc = [1.0, 1.0] # proportion of inoculators (adults, in case of HLB)

hostdensity = 250000. # host density
desiredR0 = 100.0 #R0
vectorsperhost = 5.0 #vectors per host

phix = phi_pars[systemnumber]
Tx = T_pars[systemnumber]

b_1x = b1_pars[systemnumber]
b_2x = b2_pars[systemnumber]

m1x = mu1_pars[systemnumber]
t1x = tau1_pars[systemnumber]
p1x = pi1_pars[systemnumber]

m2x = mu2_pars[systemnumber]
t2x = tau2_pars[systemnumber] 
p2x = pi2_pars[systemnumber]

rhx = float(hostdensity)

acquisitionprob = propacquis[systemnumber]
inoculationprob = propinoc[systemnumber]

def betaCalc(phi,hostdens,T,b):
    betapar = (phi/hostdens)*(1-exp(-b*T))
    return (betapar)

acquisitionparameter = betaCalc(phix,rhx,Tx,b_1x)
inoculationparameter = betaCalc(phix,rhx,Tx,b_2x)

b1x = acquisitionprob*acquisitionparameter # ACQUISITION
b2x = inoculationprob*inoculationparameter # INOCULATION

if specifiedparameter==0:
    rvx = desiredR0/( (rhx*b1x*b2x)*(1/(t2x+(m2x*(1-p2x))))*(1/(t1x+(m1x*(1-p1x)))) )
if specifiedparameter==1:
    rvx = rhx*vectorsperhost
    desiredR0 = ( (rhx*b2x)/(t2x+(m2x*(1-p2x))) )*( (rvx*b1x)/(t1x+(m1x*(1-p1x))) )

vecthost_ratio = rvx/rhx

######################################################################Directory
if (os.path.isdir(str(directory)+str(idnumber))):
    sys.exit("DIRECTORY ALREADY IN USE!")
else:
    os.makedirs(str(directory)+str(idnumber))
    os.chdir(str(directory)+str(idnumber))

if min(hstack((phix, Tx, b_1x, b_2x, m1x, m2x, t1x, t2x, p1x, p2x, rhx, rvx, b1x, b2x)))<0.0:
    sys.exit("Incorrect parameter values!")

if (desiredR0<1.0):
    sys.exit("Incorrect R0 value!")

##########################################Symbolic analysis of vector SIR model
b1,b2,m1,m2,t1,t2,p1,p2,phi,T,rh,rv = sm.symbols('b1 b2 m1 m2 t1 t2 p1 p2 phi T rh rv',nonnegative=True) 
H, I, V, X = sm.symbols('H I V X',nonnegative=True) 

dH = (1-p1)*m1*I + t1*I - H*X*b2
dI = H*X*b2 + (p1-1)*m1*I - t1*I
dV = (1-p2)*m2*X + t2*X - V*I*b1
dX = V*I*b1 + (p2-1)*m2*X - t2*X

eqMat = sm.Matrix([ dI, dX ])
Mat = sm.Matrix([ I, X ])
JacMat = eqMat.jacobian(Mat)
linMat = JacMat.subs([(H,rh),(I,0),(V,rv),(X,0)])
eigenvectors = linMat.eigenvects()
a = linMat[0,0]
b = linMat[0,1]
c = linMat[1,0]
d = linMat[1,1]
#Numeric estimates
if thresholdcostratio==1:
    phi=phix
    T=Tx
    m1=m1x
    m2=m2x
    t1=t1x
    t2=t2x
    p1=p1x
    p2=p2x
    rh=rhx
    rv=rvx
    b1=b1x
    b2=b2x

    a_par = eval(str(a))
    b_par = eval(str(b))
    c_par = eval(str(c))
    d_par = eval(str(d))

    eigenvals, eigenvects = LA.eig(np.array([[a_par, b_par], [c_par, d_par]]))
    lam1=max(eigenvals)
    maxeigenindex = eigenvals.tolist().index(lam1)
    maxvector = eigenvects[:,maxeigenindex]
    vectratio = (maxvector[0]/rh)/(maxvector[1]/rv)

###############################################################################

vectcost = 1.0     #relative cost of sampling from vectors
if thresholdcostratio==0:
    hostcost = costratio*vectcost     #relative cost of sampling from hosts
if thresholdcostratio==1:
    hostcost = vectratio*vectcost     #relative cost of sampling from hosts
    
threshold = hostcost/vectcost

if min(hstack((hostcost,vectcost)))<=0.0:
    sys.exit("Incorrect cost estimates!")

#Code for creating presentable estimates (based on http://stackoverflow.com/questions/3410976/how-to-round-a-number-to-significant-figures-in-python)
from math import log10, floor

def sigfig(x):
    if x<=1.0:
        return round(x, -int(floor(log10(x)))+1)
    if x>1.0 and x<10.0:
        return round(x, 1)
    if x>=10.0:
        return int(x)

thresh_simp=sigfig(threshold)

#############################################################Manual adjustments
#Code hack, but cannot allocate var name otherwise!

if manual_adjustment==0:
    if sensvar1=='phi':
        if var1inv==0:    
            minvar1 = phix*minratio1
            maxvar1 = phix*maxratio1
        if var1inv==1:    
            minvar1 = (1/phix)*minratio1
            maxvar1 = (1/phix)*maxratio1
    if sensvar1=='T':
        if var1inv==0:
            minvar1 = Tx*minratio1
            maxvar1 = Tx*maxratio1
        if var1inv==1:    
            minvar1 = (1/Tx)*minratio1
            maxvar1 = (1/Tx)*maxratio1
    if sensvar1=='b_1':
        if var1inv==0:
            minvar1 = b_1x*minratio1
            maxvar1 = b_1x*maxratio1
        if var1inv==1:    
            minvar1 = (1/b_1x)*minratio1
            maxvar1 = (1/b_1x)*maxratio1
    if sensvar1=='b_2':
        if var1inv==0:
            minvar1 = b_2x*minratio1
            maxvar1 = b_2x*maxratio1
        if var1inv==1:    
            minvar1 = (1/b_2x)*minratio1
            maxvar1 = (1/b_2x)*maxratio1
    if sensvar1=='m1':
        if var1inv==0:
            minvar1 = m1x*minratio1
            maxvar1 = m1x*maxratio1
        if var1inv==1:    
            minvar1 = (1/m1x)*minratio1
            maxvar1 = (1/m1x)*maxratio1
    if sensvar1=='m2':
        if var1inv==0:
            minvar1 = m2x*minratio1
            maxvar1 = m2x*maxratio1
        if var1inv==1:    
            minvar1 = (1/m2x)*minratio1
            maxvar1 = (1/m2x)*maxratio1
    if sensvar1=='t1':
        if var1inv==0:
            minvar1 = t1x*minratio1
            maxvar1 = t1x*maxratio1
        if var1inv==1:    
            minvar1 = (1/t1x)*minratio1
            maxvar1 = (1/t1x)*maxratio1
    if sensvar1=='t2':
        if var1inv==0:
            minvar1 = t2x*minratio1
            maxvar1 = t2x*maxratio1
        if var1inv==1:    
            minvar1 = (1/t2x)*minratio1
            maxvar1 = (1/t2x)*maxratio1
    if sensvar1=='p1':
        if var1inv==0:
            minvar1 = p1x*minratio1
            maxvar1 = p1x*maxratio1
        if var1inv==1:    
            minvar1 = (1/p1x)*minratio1
            maxvar1 = (1/p1x)*maxratio1
    if sensvar1=='p2':
        if var1inv==0:
            minvar1 = p2x*minratio1
            maxvar1 = p2x*maxratio1
        if var1inv==1:    
            minvar1 = (1/p2x)*minratio1
            maxvar1 = (1/p2x)*maxratio1
    if sensvar1=='rh':
        if var1inv==0:
            minvar1 = rhx*minratio1
            maxvar1 = rhx*maxratio1
        if var1inv==1:    
            minvar1 = (1/rhx)*minratio1
            maxvar1 = (1/rhx)*maxratio1
    if sensvar1=='rv':
        if var1inv==0:
            minvar1 = rvx*minratio1
            maxvar1 = rvx*maxratio1
        if var1inv==1:    
            minvar1 = (1/rvx)*minratio1
            maxvar1 = (1/rvx)*maxratio1
    if sensvar1=='b1':
        if var1inv==0:
            minvar1 = b1x*minratio1
            maxvar1 = b1x*maxratio1
        if var1inv==1:    
            minvar1 = (1/b1x)*minratio1
            maxvar1 = (1/b1x)*maxratio1
    if sensvar1=='b2':
        if var1inv==0:
            minvar1 = b2x*minratio1
            maxvar1 = b2x*maxratio1
        if var1inv==1:    
            minvar1 = (1/b2x)*minratio1
            maxvar1 = (1/b2x)*maxratio1

    if sensvar2=='phi':
        if var2inv==0:    
            minvar2 = phix*minratio2
            maxvar2 = phix*maxratio2
        if var2inv==1:    
            minvar2 = (1/phix)*minratio2
            maxvar2 = (1/phix)*maxratio2
    if sensvar2=='T':
        if var2inv==0:
            minvar2 = Tx*minratio2
            maxvar2 = Tx*maxratio2
        if var2inv==1:    
            minvar2 = (1/Tx)*minratio2
            maxvar2 = (1/Tx)*maxratio2
    if sensvar2=='b_1':
        if var2inv==0:
            minvar2 = b_1x*minratio2
            maxvar2 = b_1x*maxratio2
        if var2inv==1:    
            minvar2 = (1/b_1x)*minratio2
            maxvar2 = (1/b_1x)*maxratio2
    if sensvar2=='b_2':
        if var2inv==0:
            minvar2 = b_2x*minratio2
            maxvar2 = b_2x*maxratio2
        if var2inv==1:    
            minvar2 = (1/b_2x)*minratio2
            maxvar2 = (1/b_2x)*maxratio2
    if sensvar2=='m1':
        if var2inv==0:
            minvar2 = m1x*minratio2
            maxvar2 = m1x*maxratio2
        if var2inv==1:    
            minvar2 = (1/m1x)*minratio2
            maxvar2 = (1/m1x)*maxratio2
    if sensvar2=='m2':
        if var2inv==0:
            minvar2 = m2x*minratio2
            maxvar2 = m2x*maxratio2
        if var2inv==1:    
            minvar2 = (1/m2x)*minratio2
            maxvar2 = (1/m2x)*maxratio2
    if sensvar2=='t1':
        if var2inv==0:
            minvar2 = t1x*minratio2
            maxvar2 = t1x*maxratio2
        if var2inv==1:    
            minvar2 = (1/t1x)*minratio2
            maxvar2 = (1/t1x)*maxratio2
    if sensvar2=='t2':
        if var2inv==0:
            minvar2 = t2x*minratio2
            maxvar2 = t2x*maxratio2
        if var2inv==1:    
            minvar2 = (1/t2x)*minratio2
            maxvar2 = (1/t2x)*maxratio2
    if sensvar2=='p1':
        if var2inv==0:
            minvar2 = p1x*minratio2
            maxvar2 = p1x*maxratio2
        if var2inv==1:    
            minvar2 = (1/p1x)*minratio2
            maxvar2 = (1/p1x)*maxratio2
    if sensvar2=='p2':
        if var2inv==0:
            minvar2 = p2x*minratio2
            maxvar2 = p2x*maxratio2
        if var2inv==1:    
            minvar2 = (1/p2x)*minratio2
            maxvar2 = (1/p2x)*maxratio2
    if sensvar2=='rh':
        if var2inv==0:
            minvar2 = rhx*minratio2
            maxvar2 = rhx*maxratio2
        if var2inv==1:    
            minvar2 = (1/rhx)*minratio2
            maxvar2 = (1/rhx)*maxratio2
    if sensvar2=='rv':
        if var2inv==0:
            minvar2 = rvx*minratio2
            maxvar2 = rvx*maxratio2
        if var2inv==1:    
            minvar2 = (1/rvx)*minratio2
            maxvar2 = (1/rvx)*maxratio2
    if sensvar2=='b1':
        if var2inv==0:
            minvar2 = b1x*minratio2
            maxvar2 = b1x*maxratio2
        if var2inv==1:    
            minvar2 = (1/b1x)*minratio2
            maxvar2 = (1/b1x)*maxratio2
    if sensvar2=='b2':
        if var2inv==0:
            minvar2 = b2x*minratio2
            maxvar2 = b2x*maxratio2
        if var2inv==1:    
            minvar2 = (1/b2x)*minratio2
            maxvar2 = (1/b2x)*maxratio2

    stepvar1 = (maxvar1-minvar1)/points1
    stepvar2 = (maxvar2-minvar2)/points2

###############################################################################

sensvar1vals=np.arange(minvar1,maxvar1,stepvar1)
sensvar2vals=np.arange(minvar2,maxvar2,stepvar2)

###############################################################################

#reversing inverse values and converting non-inverse to inverse for next step
if var1inv==1:
    sensvar1vals=sensvar1vals[::-1]
    invsensvar1vals=sensvar1vals
if var1inv==0:
    invsensvar1vals=1./sensvar1vals
if var2inv==1:
    sensvar2vals=sensvar2vals[::-1]
    invsensvar2vals=sensvar2vals
if var2inv==0:
    invsensvar2vals=1./sensvar2vals
    
#Creating sensitivity variables - returning inverses to original scale
if sensvar1=='phi':
    if var1inv==0:    
        var1descstring = "mean number of visits made per day by each vector"
        senspar1=phix 
    if var1inv==1:    
        var1descstring = "inverse of number of visits made per day by vectors"
        senspar1=1./phix 
    phix=1./invsensvar1vals
if sensvar1=='T':
    if var1inv==0:    
        var1descstring = "mean duration of feeding per visit to host (d)"
        senspar1=Tx
    if var1inv==1:    
        var1descstring = "inverse of feeding duration per visit"
        senspar1=1./Tx
    Tx=1./invsensvar1vals
if sensvar1=='b_1':
    if var1inv==0:    
        var1descstring = "rate of pathogen acquisition by vector during feeding"
        senspar1=b_1x
    if var1inv==1:    
        var1descstring = "mean duration of feeding required for vector acquisition (d)"
        senspar1=1./b_1x
    b_1x=1./invsensvar1vals
if sensvar1=='b_2':
    if var1inv==0:    
        var1descstring = "rate of pathogen inoculation to host during feeding"
        senspar1=b_2x 
    if var1inv==1:    
        var1descstring = "mean duration of feeding required for host inoculation (d)"
        senspar1=1./b_2x 
    b_2x=1./invsensvar1vals
if sensvar1=='m1':
    if var1inv==0:    
        var1descstring = "rate of host death"
        senspar1=m1x
    if var1inv==1:    
        var1descstring = "host life expectancy (d)"
        senspar1=1./m1x
    m1x=1./invsensvar1vals
if sensvar1=='m2':
    if var1inv==0:    
        var1descstring = "rate of vector death"
        senspar1=m2x
    if var1inv==1:    
        var1descstring = "vector life expectancy (d)"
        senspar1=1./m2x
    m2x=1./invsensvar1vals
if sensvar1=='t1':
    if var1inv==0:    
        var1descstring = "rate of host recovery"
        senspar1=t1x
    if var1inv==1:    
        var1descstring = "duration of host infection (d)"
        senspar1=1./t1x
    t1x=1./invsensvar1vals
if sensvar1=='t2':
    if var1inv==0:    
        var1descstring = "rate of vector recovery"
        senspar1=t2x
    if var1inv==1:    
        var1descstring = "duration of vector infection (d)"
        senspar1=1./t2x
    t2x=1./invsensvar1vals
if sensvar1=='p1':
    if var1inv==0:    
        var1descstring = "probability of host vertical transmission"
        senspar1=p1x
    if var1inv==1:    
        var1descstring = "inverse of prob of host vertical transmission"
        senspar1=1./p1x
    p1x=1./invsensvar1vals
if sensvar1=='p2':
    if var1inv==0:    
        var1descstring = "probability of vector vertical transmission"
        senspar1=p2x
    if var1inv==1:    
        var1descstring = "inverse of prob of vector vertical transmission"
        senspar1=1./p2x
    p2x=1./invsensvar1vals
if sensvar1=='rh':
    if var1inv==0:    
        var1descstring = "host numbers"
        senspar1=rhx
    if var1inv==1:    
        var1descstring = "area per individual host"
        senspar1=1./rhx
    rhx=1./invsensvar1vals
if sensvar1=='rv':
    if var1inv==0:    
        var1descstring = "vector numbers"
        senspar1=rvx
    if var1inv==1:    
        var1descstring = "area per individual vector"
        senspar1=1./rvx
    rvx=1./invsensvar1vals
if sensvar1=='b1':
    if var1inv==0:    
        var1descstring = "force of infection (hosts to vectors)"
        senspar1=b1x
    if var1inv==1:    
        var1descstring = "inverse of force of infection (hosts to vectors)"
        senspar1=1./b1x
    b1x=1./invsensvar1vals
if sensvar1=='b2':
    if var1inv==0:    
        var1descstring = "force of infection (vectors to hosts)"
        senspar1=b2x 
    if var1inv==1:    
        var1descstring = "inverse of force of infection (vectors to hosts)"
        senspar1=1./b2x 
    b2x=1./invsensvar1vals         

if sensvar2=='phi':
    if var1inv==0:    
        var2descstring = "mean number of visits made per day by each vector"
        senspar2=phix 
    if var1inv==1:    
        var2descstring = "inverse of number of visits made per day by vectors"
        senspar2=1./phix 
    phix=1./invsensvar2vals
if sensvar2=='T':
    if var1inv==0:    
        var2descstring = "mean duration of feeding per visit to host (d)"
        senspar2=Tx
    if var1inv==1:    
        var2descstring = "inverse of feeding duration per visit"
        senspar2=1./Tx
    Tx=1./invsensvar2vals
if sensvar2=='b_1':
    if var1inv==0:    
        var2descstring = "rate of pathogen acquisition by vector during feeding"
        senspar2=b_1x
    if var1inv==1:    
        var2descstring = "mean duration of feeding required for vector acquisition (d)"
        senspar2=1./b_1x
    b_1x=1./invsensvar2vals
if sensvar2=='b_2':
    if var1inv==0:    
        var2descstring = "rate of pathogen inoculation to host during feeding"
        senspar2=b_2x 
    if var1inv==1:    
        var2descstring = "mean duration of feeding required for host inoculation (d)"
        senspar2=1./b_2x 
    b_2x=1./invsensvar2vals
if sensvar2=='m1':
    if var1inv==0:    
        var2descstring = "rate of host death"
        senspar2=m1x
    if var1inv==1:    
        var2descstring = "host life expectancy (d)"
        senspar2=1./m1x
    m1x=1./invsensvar2vals
if sensvar2=='m2':
    if var1inv==0:    
        var2descstring = "rate of vector death"
        senspar2=m2x
    if var1inv==1:    
        var2descstring = "vector life expectancy (d)"
        senspar2=1./m2x
    m2x=1./invsensvar2vals
if sensvar2=='t1':
    if var1inv==0:    
        var2descstring = "rate of host recovery"
        senspar2=t1x
    if var1inv==1:    
        var2descstring = "duration of host infection (d)"
        senspar2=1./t1x
    t1x=1./invsensvar2vals
if sensvar2=='t2':
    if var1inv==0:    
        var2descstring = "rate of vector recovery"
        senspar2=t2x
    if var1inv==1:    
        var2descstring = "duration of vector infection (d)"
        senspar2=1./t2x
    t2x=1./invsensvar2vals
if sensvar2=='p1':
    if var1inv==0:    
        var2descstring = "probability of host vertical transmission"
        senspar2=p1x
    if var1inv==1:    
        var2descstring = "inverse of prob of host vertical transmission"
        senspar2=1./p1x
    p1x=1./invsensvar2vals
if sensvar2=='p2':
    if var1inv==0:    
        var2descstring = "probability of vector vertical transmission"
        senspar2=p2x
    if var1inv==1:    
        var2descstring = "inverse of prob of vector vertical transmission"
        senspar2=1./p2x
    p2x=1./invsensvar2vals
if sensvar2=='rh':
    if var1inv==0:    
        var2descstring = "host numbers"
        senspar2=rhx
    if var1inv==1:    
        var2descstring = "area per individual host"
        senspar2=1./rhx
    rhx=1./invsensvar2vals
if sensvar2=='rv':
    if var1inv==0:    
        var2descstring = "vector numbers"
        senspar2=rvx
    if var1inv==1:    
        var2descstring = "area per individual vector"
        senspar2=1./rvx
    rvx=1./invsensvar2vals
if sensvar2=='b1':
    if var1inv==0:    
        var2descstring = "force of infection (hosts to vectors)"
        senspar2=b1x
    if var1inv==1:    
        var2descstring = "inverse of force of infection (hosts to vectors)"
        senspar2=1./b1x
    b1x=1./invsensvar2vals
if sensvar2=='b2':
    if var1inv==0:    
        var2descstring = "force of infection (vectors to hosts)"
        senspar2=b2x 
    if var1inv==1:    
        var2descstring = "inverse of force of infection (vectors to hosts)"
        senspar2=1./b2x 
    b2x=1./invsensvar2vals         

#############################################################Numeric estimation
output = hstack(("k","l","phi","T","b_1","b_2","m1","m2","t1","t2","p1","p2","rh","rv","b1","b2","hostcost","vectcost","lam1","a_par","b_par","c_par","d_par","startvectI","startvectX","eigenratio","log_eigenratio","R0"))
gridoutputraw1 = np.zeros((len(sensvar1vals), len(sensvar2vals)))
gridoutputlog1 = np.zeros((len(sensvar1vals), len(sensvar2vals)))
gridoutputraw2 = np.zeros((len(sensvar1vals), len(sensvar2vals)))
gridoutputlog2 = np.zeros((len(sensvar1vals), len(sensvar2vals)))

for k in range(0,len(sensvar1vals)):
    for l in range (0,len(sensvar2vals)):
        outputx=[]

        phi=phix
        T=Tx
        b_1=b_1x
        b_2=b_2x
        m1=m1x
        m2=m2x
        t1=t1x
        t2=t2x
        p1=p1x
        p2=p2x
        rh=rhx
        rv=rvx
        b1=b1x
        b2=b2x
        
        if sensvar1=='phi':
            phi=phix[k]
        if sensvar1=='T':
            T=Tx[k]        
        if sensvar1=='b_1':
            b_1=b_1x[k]
        if sensvar1=='b_2':
            b_2=b_2x[k]
        if sensvar1=='m1':
            m1=m1x[k]
        if sensvar1=='m2':
            m2=m2x[k]
        if sensvar1=='t1':
            t1=t1x[k]
        if sensvar1=='t2':
            t2=t2x[k]
        if sensvar1=='p1':
            p1=p1x[k]
        if sensvar1=='p2':
            p2=p2x[k]
        if sensvar1=='rh':
            rh=rhx[k]
        if sensvar1=='rv':
            rv=rvx[k]
        if sensvar1=='b1':
            b1=b1x[k]
        if sensvar1=='b2':
            b2=b2x[k]

        if sensvar2=='phi':
            phi=phix[l]
        if sensvar2=='T':
            T=Tx[l]        
        if sensvar2=='b_1':
            b_1=b_1x[l]
        if sensvar2=='b_2':
            b_2=b_2x[l]
        if sensvar2=='m1':
            m1=m1x[l]
        if sensvar2=='m2':
            m2=m2x[l]
        if sensvar2=='t1':
            t1=t1x[l]
        if sensvar2=='t2':
            t2=t2x[l]
        if sensvar2=='p1':
            p1=p1x[l]
        if sensvar2=='p2':
            p2=p2x[l]
        if sensvar2=='rh':
            rh=rhx[l]
        if sensvar2=='rv':
            rv=rvx[l]
        if sensvar2=='b1':
            b1=b1x[l]
        if sensvar2=='b2':
            b2=b2x[l]

        points = []
        for i in range(0,len(eigenvectors)):
            points.append(eval(str(eigenvectors[i][0])))
        lam1=max(points)
        maxvalue = points.index(lam1)
        maxvector = eigenvectors[maxvalue][2][0].T
        numvect = []
        for i in range(0,len(maxvector)):
            numvect.append(eval(str(maxvector[i])))
        vectsquare = []
        for i in range(0,len(numvect)):
            vectsquare.append(numvect[i]**2)
        normalise = 1/sqrt(np.sum(vectsquare, axis=0))            
        normalvect = []
        for i in range(0,len(numvect)):
            normalvect.append(numvect[i]*normalise)

        a_par = eval(str(a))
        b_par = eval(str(b))
        c_par = eval(str(c))
        d_par = eval(str(d))

        trace = a_par+d_par
        determinant = ((a_par*d_par)-(b_par*c_par))

        maxeigenval = (trace/2)+sqrt( (trace**2/4)-determinant )
        eigenvect = [maxeigenval-d_par,c_par]

        startingX = 0.01
        positionX = 1

        startvectx = []
        for i in range(0,len(numvect)):
            startvectx.append(numvect[i]*(startingX/numvect[positionX]))

        startvect = [0] * 4
        startvect[0] = rh-startvectx[0]
        startvect[1] = startvectx[0]
        startvect[2] = rv-startvectx[1]
        startvect[3] = startvectx[1]
    
        q0 = [startvect[1],startvect[3]]
        q0prev = [(startvect[1]/rh),(startvect[3]/rv)]

        eigenratio = ((lam1-d_par)/rh)/(c_par/rv)
        adjusted_eigenratio = eigenratio*(1/threshold)

        R0 = (rh*b1)*(1/(t2+(m2*(1-p2))))*(rv*b2)*(1/(t1+(m1*(1-p1))))

        outputx=hstack((k,l,phi,T,b_1,b_2,m1,m2,t1,t2,p1,p2,rh,rv,b1,b2,hostcost,vectcost,lam1,a_par,b_par,c_par,d_par,startvect[1],startvect[2],eigenratio,np.log(eigenratio),R0))
        output = vstack((output,outputx))

        gridoutputraw1[k,l] = eigenratio
        gridoutputlog1[k,l] = log(eigenratio)
        gridoutputraw2[k,l] = adjusted_eigenratio
        gridoutputlog2[k,l] = log(adjusted_eigenratio)


#################################################################Colourmap code
#from mpl_toolkits.axes_grid1 import AxesGrid

def shiftedColorMap(cmap, start=0, midpoint=0.5, stop=1.0, name='shiftedcmap'):
    '''
    Function to offset the "center" of a colormap. Useful for
    data with a negative min and positive max and you want the
    middle of the colormap's dynamic range to be at zero

    Input
    -----
      cmap : The matplotlib colormap to be altered
      start : Offset from lowest point in the colormap's range.
          Defaults to 0.0 (no lower ofset). Should be between
          0.0 and `midpoint`.
      midpoint : The new center of the colormap. Defaults to 
          0.5 (no shift). Should be between 0.0 and 1.0. In
          general, this should be  1 - vmax/(vmax + abs(vmin))
          For example if your data range from -15.0 to +5.0 and
          you want the center of the colormap at 0.0, `midpoint`
          should be set to  1 - 5/(5 + 15)) or 0.75
      stop : Offset from highets point in the colormap's range.
          Defaults to 1.0 (no upper ofset). Should be between
          `midpoint` and 1.0.
    '''
    cdict = {
        'red': [],
        'green': [],
        'blue': [],
        'alpha': []
    }

    # regular index to compute the colors
    reg_index = np.linspace(start, stop, 257)

    # shifted index to match the data
    shift_index = np.hstack([
        np.linspace(0.0, midpoint, 128, endpoint=False), 
        np.linspace(midpoint, 1.0, 129, endpoint=True)
    ])

    for ri, si in zip(reg_index, shift_index):
        r, g, b, a = cmap(ri)

        cdict['red'].append((si, r, r))
        cdict['green'].append((si, g, g))
        cdict['blue'].append((si, b, b))
        cdict['alpha'].append((si, a, a))

    newcmap = matplotlib.colors.LinearSegmentedColormap(name, cdict)
    plt.register_cmap(cmap=newcmap)

    return newcmap
################################################################/Colourmap code

#####Output!
raweigratlim1 = (gridoutputraw1.min(),gridoutputraw1.max())
raweigratlim2 = (gridoutputraw2.min(),gridoutputraw2.max())

logeigratlim1 = min(abs(gridoutputlog1.min()),abs(gridoutputlog1.max()))
logeigratlim2 = min(abs(gridoutputlog2.min()),abs(gridoutputlog2.max()))

#cmap_midpoint1 = 1 - threshold*(gridoutputlog1.max()/(gridoutputlog1.max() + abs(gridoutputlog1.min())))
cmap_midpoint1 = 1 - gridoutputraw1.max()/(gridoutputraw1.max() + abs(gridoutputraw1.min()))
cmap_midpoint2 = 1 - gridoutputlog2.max()/(gridoutputlog2.max() + abs(gridoutputlog2.min()))

#accounting for situations in which only one stratum should be sampled, regardless of values
onestratumsamp = 0
if gridoutputlog2.min()>0:
    onestratumsamp=1
    cmap_midpoint2 = 0
if gridoutputlog2.max()<0:
    onestratumsamp=2
    cmap_midpoint2 = 1
if round(gridoutputlog2.min(),5)==round(gridoutputlog2.max(),5):
    nochange = 1    
elif round(gridoutputlog2.min(),5)!=round(gridoutputlog2.max(),5):
    nochange = 0    
    
orig_cmap = matplotlib.cm.seismic
shifted_cmap1 = shiftedColorMap(orig_cmap, midpoint=cmap_midpoint1,name='shifted')
shifted_cmap2 = shiftedColorMap(orig_cmap, midpoint=cmap_midpoint2,name='shifted')

#original approach

fig = plt.figure(figsize=(7.5,6.0))
fig.subplots_adjust(wspace = 0.3, hspace = 0.3)
ax1 = fig.add_subplot(1,1,1)
eigenratiomap = ax1.imshow(gridoutputlog2.T, aspect="auto",origin="lower",extent=[sensvar1vals[0],sensvar1vals[-1],sensvar2vals[0],sensvar2vals[-1]],cmap=shifted_cmap2)
plt.xticks()
plt.yticks()
if graphtitles==1:
    ax1.set_title("Effect of changing "+sensvar1+" and "+sensvar2+" on prevalence ratio estimate\nwith a sampling cost ratio (H/V) of "+str(thresh_simp))
ax1.set_xlabel(var1descstring)
ax1.set_ylabel(var2descstring)
ax1.xaxis.get_major_formatter().set_powerlimits((-3, 5)) # power limits for scientific notation
ax1.yaxis.get_major_formatter().set_powerlimits((-3, 5)) # power limits for scientific notation
ax1.legend(loc='best')
cbar = fig.colorbar(eigenratiomap, ticks=[gridoutputlog2.min(), 0, gridoutputlog2.max()])
if onestratumsamp==0:
    if showeigen==0:
        cbar.ax.set_yticklabels(['sample vectors', 'sample either', 'sample hosts'])
    if showeigen==1:
        cbar.ax.set_yticklabels(['sample vectors\n(ratio '+str(sigfig(gridoutputraw1.min()))+')', 'sample either\n(ratio '+str(sigfig(threshold))+')', 'sample hosts\n(ratio '+str(sigfig(gridoutputraw1.max()))+')'])
if onestratumsamp==1:
    if nochange==1:
        cbar.ax.set_yticklabels(['(ratio '+str(sigfig(eigenratio))+')'])
    elif showeigen==0:
        cbar.ax.set_yticklabels(['(Threshold: '+str(sigfig(threshold))+')', 'sample hosts'])
    elif showeigen==1:
        cbar.ax.set_yticklabels(['(ratio '+str(sigfig(gridoutputraw1.min()))+')\n(Threshold: '+str(sigfig(threshold))+')', 'sample hosts\n(ratio '+str(sigfig(gridoutputraw1.max()))+')'])
if onestratumsamp==2:
    if nochange==1:
        cbar.ax.set_yticklabels(['(ratio '+str(sigfig(eigenratio))+')'])
    if showeigen==0:
        cbar.ax.set_yticklabels(['sample vectors', '(Threshold: '+str(sigfig(threshold))+')'])
    if showeigen==1:
        cbar.ax.set_yticklabels(['sample vectors\n(ratio '+str(sigfig(gridoutputraw1.min()))+')', '(ratio '+str(sigfig(gridoutputraw1.max()))+')\n(Threshold: '+str(sigfig(threshold))+')'])
plt.savefig('sampling_strategy'+str(idnumber)+'.png', dpi=600)
if showplots==0:
    plt.close();

fig = plt.figure(figsize=(7.5,6.0))
fig.subplots_adjust(wspace = 0.3, hspace = 0.3)
ax1 = fig.add_subplot(1,1,1)
eigenratiomap = ax1.imshow(gridoutputlog2.T, aspect="auto",origin="lower",extent=[sensvar1vals[0],sensvar1vals[-1],sensvar2vals[0],sensvar2vals[-1]],cmap=shifted_cmap2)
plt.xticks()
plt.yticks()
ax1.plot( (senspar1,senspar1),(sensvar2vals[0],sensvar2vals[-1]),'k--',scalex=False, scaley=False, linewidth=plotlinewidth)
ax1.plot( (sensvar1vals[0],sensvar1vals[-1]),(senspar2,senspar2),'k--',scalex=False, scaley=False, linewidth=plotlinewidth)
ax1.plot(senspar1,senspar2,'o',color='gold',scalex=False, scaley=False)
if graphtitles==1:
    ax1.set_title("Effect of changing "+sensvar1+" and "+sensvar2+" on prevalence ratio estimate\nwith a sampling cost ratio (H/V) of "+str(thresh_simp))
ax1.set_xlabel(var1descstring)
ax1.set_ylabel(var2descstring)
ax1.legend(loc='best')
cbar = fig.colorbar(eigenratiomap, ticks=[gridoutputlog2.min(), 0, gridoutputlog2.max()])
if onestratumsamp==0:
    if showeigen==0:
        cbar.ax.set_yticklabels(['sample vectors', 'sample either', 'sample hosts'])
    if showeigen==1:
        cbar.ax.set_yticklabels(['sample vectors\n(ratio '+str(sigfig(gridoutputraw1.min()))+')', 'sample either\n(ratio '+str(sigfig(threshold))+')', 'sample hosts\n(ratio '+str(sigfig(gridoutputraw1.max()))+')'])
if onestratumsamp==1:
    if nochange==1:
        cbar.ax.set_yticklabels(['(ratio '+str(sigfig(eigenratio))+')'])
    elif showeigen==0:
        cbar.ax.set_yticklabels(['(Threshold: '+str(sigfig(threshold))+')', 'sample hosts'])
    elif showeigen==1:
        cbar.ax.set_yticklabels(['(ratio '+str(sigfig(gridoutputraw1.min()))+')\n(Threshold: '+str(sigfig(threshold))+')', 'sample hosts\n(ratio '+str(sigfig(gridoutputraw1.max()))+')'])
if onestratumsamp==2:
    if nochange==1:
        cbar.ax.set_yticklabels(['(ratio '+str(sigfig(eigenratio))+')'])
    if showeigen==0:
        cbar.ax.set_yticklabels(['sample vectors', '(Threshold: '+str(sigfig(threshold))+')'])
    if showeigen==1:
        cbar.ax.set_yticklabels(['sample vectors\n(ratio '+str(sigfig(gridoutputraw1.min()))+')', '(ratio '+str(sigfig(gridoutputraw1.max()))+')\n(Threshold: '+str(sigfig(threshold))+')'])
plt.savefig('sampling_strategy_point'+str(idnumber)+'.png', dpi=600)
if showplots==0:
    plt.close();

modelpars = [idnumber,sensvar1,var1inv,minvar1,maxvar1,stepvar1,sensvar2,var2inv,minvar2,maxvar2,stepvar2,hostcost,vectcost]
modelparnames = ["idnumber","sensvar1","var1inv","minvar1","maxvar1","stepvar1","sensvar2","var2inv","invar2","maxvar2","stepvar2","hostcost","vectcost"]
parameters_df = pd.DataFrame(modelpars,index=modelparnames,columns=["value"])

output_df = pd.DataFrame(output[1:,:], columns=output[0,:])
output_crossraweigens1 = pd.DataFrame(gridoutputraw1[0:,:], index=sensvar1vals, columns=sensvar2vals)
output_crosslogeigens1 = pd.DataFrame(gridoutputlog1[0:,:], index=sensvar1vals, columns=sensvar2vals)
output_crossraweigens2 = pd.DataFrame(gridoutputraw2[0:,:], index=sensvar1vals, columns=sensvar2vals)
output_crosslogeigens2 = pd.DataFrame(gridoutputlog2[0:,:], index=sensvar1vals, columns=sensvar2vals)

parameters_df.to_csv('modelpars_'+str(idnumber)+'.csv', sep=',')
output_df.to_csv('modeloutput_'+str(idnumber)+'.csv', sep=',')
output_crossraweigens1.to_csv('crossraweigens1_'+str(idnumber)+'.csv', sep=',')
output_crosslogeigens1.to_csv('crosslogeigens1_'+str(idnumber)+'.csv', sep=',')
output_crossraweigens2.to_csv('crossraweigens2_'+str(idnumber)+'.csv', sep=',')
output_crosslogeigens2.to_csv('crosslogeigens2_'+str(idnumber)+'.csv', sep=',')
