# Supplementary material for: A method of determining where to target surveillance efforts in heterogeneous epidemiological systems
Source: PLoS Comput Biol. 2017 Aug 28;13(8):e1005712. doi: 10.1371/journal.pcbi.1005712 (PMC5591013; doi:10.1371/journal.pcbi.1005712)
Supplement: S6 Text — (R) [file pcbi.1005712.s006.R]

rm(list=ls()) # Clear environment
setwd("C:/insertdirectorypathhere/")

library(deSolve)
library(rootSolve)
library(colorRamps)

#Function for exponential growth
exponential.dyn<-function(t,N,par){
  with(as.list(par),{ return(list(r*N)) })
}


#Model function
hostvect.dyn<-function(t,var,par){
  #Rename the variables and parameters
  S_h<-var[1]
  I_h<-var[2]
  N_h<-S_h+I_h
  S_v<-var[3]
  I_v<-var[4]
  N_v<-S_v+I_v
  beta_h2v<-par[1]
  beta_v2h<-par[2]
  gamma_h<-par[3]
  gamma_v<-par[4]
  mu_h<-par[5]
  mu_v<-par[6]
  pi_h<-par[7]
  pi_v<-par[8]
  #Derivatives
  dS_h<-(1-pi_h)*mu_h*I_h + gamma_h*I_h - S_h*I_v*beta_v2h
  dI_h<-S_h*I_v*beta_v2h + (pi_h-1)*mu_h*I_h - gamma_h*I_h
  dS_v<-(1-pi_v)*mu_v*I_v + gamma_v*I_v - S_v*I_h*beta_h2v
  dI_v<-S_v*I_h*beta_h2v + (pi_v-1)*mu_v*I_v - gamma_v*I_v
  #Return the values
  list(c(dS_h,dI_h,dS_v,dI_v))
}

betapar.calc<-function(hostsVisited,hostdens,b,feedDuration){
  (hostsVisited/hostdens)*(1-exp(-b*feedDuration))
}

##################################################################################

systemnumber <- 1 # 1 = HLB; 2 = CTV

hostdensity <- 250000
desiredR0<-100

#Sampling pars
hostsampsize<-800
hostsampfreq<-28
vectsampsize<-800
vectsampfreq<-28

maxyears<-3

#Model pars

phi_pars = c(1.0, 1.0) # number of hosts visited per day by each vector
T_pars = c(5.0/24.0, 6.0/24.0) # duration of time (d) each vector spends feeding during each visit

b1_pars = c(0.8/42., 0.8) # rate of host to vector transmission (acquisition) (1/mean time required for acquisition)
b2_pars = c(0.05, 0.2) # rate of vector to host transmission (inoculation) (1/mean time required for inoculation)

mu1_pars = c(1./(365.*5.), 1./(365.*10.)) # host mortality rate (1/mean host lifespan)
tau1_pars = c(0.0, 0.0) # rate of host recovery (1/mean host infectious period)
pi1_pars = c(0.0, 0.0) # rate of host 'vertical transmission'

mu2_pars = c(1./82., 1./28.) # vector mortality rate (1/mean vector lifespan)
tau2_pars = c(0.0, 1.0) # rate of vector recovery (1/mean duration of infectiousness) 
pi2_pars = c(0.036, 0.0) # probability of transovarial transmission
#pi2_pars = c(0.99, 0.0) # probability of transovarial transmission # note max 0.5 as assume half pop female

propacquis = c(1.0, 1.0) # proportion of acquisitors (nymphs, in case of HLB)
propinoc = c(1.0, 1.0) # proportion of inoculators (adults, in case of HLB)


plotMar<-c(6, 5, 4, 2) + 0.1

##################################################################################

(hostsVisited/hostdensity)*(1-exp(-b_v2h*feedDuration))
##########Host-vector system

timeinterval<-0.1
timepoints<-seq(0,(365*maxyears),by=timeinterval) # time limits

#Parameterising using model
hostsVisited<-phi_pars[systemnumber]
b_h2v<-b1_pars[systemnumber]
b_v2h<-b2_pars[systemnumber]
feedDuration<-T_pars[systemnumber]
beta_v2h<-betapar.calc(hostsVisited,hostdensity,b_v2h,feedDuration)
beta_h2v<-betapar.calc(hostsVisited,hostdensity,b_h2v,feedDuration)

tau_h<-tau1_pars[systemnumber]
tau_v<-tau2_pars[systemnumber]

mu_h<-mu1_pars[systemnumber]
mu_v<-mu2_pars[systemnumber]
pi_h<-pi1_pars[systemnumber]
pi_v<-pi2_pars[systemnumber]

rh<-hostdensity
rv<-desiredR0/( (rh*beta_h2v*beta_v2h)*(1/(tau_h+(mu_h*(1-pi_h))))*(1/(tau_v+(mu_v*(1-pi_v)))) )


#creating model to analyse system of ODEs
#Specified as infecteds only
# y[1] = I_h, y[2] = I_v

hostvectormod <- function (t = 0, y, parms = NULL,...){
  dI_h<-(rh-y[1])*y[2]*beta_v2h + (pi_h-1)*mu_h*y[1] - tau_h*y[1]
  dI_v<-(rv-y[2])*y[1]*beta_h2v + (pi_v-1)*mu_v*y[2] - tau_v*y[2]
  return(as.list(c(dI_h, dI_v)))
}

#estimating jacobian matrix and extracting max eigenvalue and vectors
jacobian<-jacobian.full(y = c(0, 0), func = hostvectormod)
eigens<-eigen(jacobian)
r_estimate <- eigens$values
r <- max(r_estimate)
initvals<-eigens$vectors[,which.max(r_estimate)]
initval_v<-1
initval_h<-initvals[1]*(initval_v/initvals[2])

#Running model
hostvect.init<-c(rh-initval_h,initval_h,rv-initval_v,initval_v)
hostvect.par<-c(beta_h2v=beta_h2v,beta_v2h=beta_v2h,tau_h=tau_h,tau_v=tau_v,mu_h=mu_h,mu_v=mu_v,pi_h=pi_h,pi_v=pi_v,rh=rh,rv=rv)
hostvect.sol<-lsoda(hostvect.init,timepoints,hostvect.dyn,hostvect.par)

#Running exponential model
exp.par<-c(r=r)
exponential.Hostsol<-lsoda(initval_h,timepoints,exponential.dyn,exp.par)
exponential.Vectsol<-lsoda(initval_v,timepoints,exponential.dyn,exp.par)

#Final output
TIME<-hostvect.sol[,1]
S_h<-hostvect.sol[,2]
I_h<-hostvect.sol[,3]
S_v<-hostvect.sol[,4]
I_v<-hostvect.sol[,5]
N_h<-S_h+I_h
N_v<-S_v+I_v
inf_hosts<-cbind(TIME,I_h/N_h)
inf_vects<-cbind(TIME,I_v/N_v)

r
(initval_h/rh)/(initval_v/rv)

yearLines<-seq(0,max(TIME),365)
monthLines<-seq(0,max(TIME),365/12)

#####Plotting numbers

tiff("transNum.tiff",width = 4, height = 8, units = 'in', pointsize = 7, res = 600)
par(mfrow=c(2,1), mar=plotMar)

plot(NA,xlim=c(0,max(TIME)),ylim=c(0,rh),xlab="Years",ylab="Number of orange trees",main="Host transmission dynamics",xaxt="n",cex.lab=2, cex.axis=2, cex.main=2, cex.sub=2)
axis(side=1, at=yearLines, labels=seq(0,maxyears,1),cex.axis=2)
abline(v=monthLines,lty=3,lwd=1,col="lightgrey")
abline(v=yearLines,lty=2,lwd=2,col="grey")
lines(exponential.Hostsol[,1],exponential.Hostsol[,2],col="black",lwd=2)
lines(TIME,S_h,col="darkorange",lwd=2)
lines(TIME,I_h,col="green",lwd=2)

plot(NA,xlim=c(0,max(TIME)),ylim=c(0,rv),xlab="Years",ylab="Number of ACP",main="Vector transmission dynamics",xaxt="n",cex.lab=2, cex.axis=2, cex.main=2, cex.sub=2)
axis(side=1, at=yearLines, labels=seq(0,maxyears,1),cex.axis=2)
abline(v=monthLines,lty=3,lwd=1,col="lightgrey")
abline(v=yearLines,lty=2,lwd=2,col="grey")
lines(exponential.Vectsol[,1],exponential.Vectsol[,2],col="black",lwd=2)
lines(TIME,S_v,col="blue",lwd=2)
lines(TIME,I_v,col="red",lwd=2)

dev.off()

#####Plotting proportion

tiff("transProp.tiff",width = 4, height = 8, units = 'in', pointsize = 7, res = 600)
par(mfrow=c(2,1), mar=plotMar)

plot(NA,xlim=c(0,max(TIME)),ylim=c(0,1),xlab="Years",ylab="Proportion of citrus trees",main="Host transmission dynamics",xaxt="n",cex.lab=2, cex.axis=2, cex.main=2, cex.sub=2)
axis(side=1, at=yearLines, labels=seq(0,maxyears,1),cex.axis=2)
abline(v=monthLines,lty=3,lwd=1,col="lightgrey")
abline(v=yearLines,lty=2,lwd=2,col="grey")
lines(exponential.Hostsol[,1],exponential.Hostsol[,2]/rh,col="black",lwd=2)
lines(TIME,S_h/rh,col="darkorange",lwd=2)
lines(TIME,I_h/rh,col="green",lwd=2)

plot(NA,xlim=c(0,max(TIME)),ylim=c(0,1),xlab="Years",ylab="Proportion of ACP",main="Vector transmission dynamics",xaxt="n",cex.lab=2, cex.axis=2, cex.main=2, cex.sub=2)
axis(side=1, at=yearLines, labels=seq(0,maxyears,1),cex.axis=2)
abline(v=monthLines,lty=3,lwd=1,col="lightgrey")
abline(v=yearLines,lty=2,lwd=2,col="grey")
lines(exponential.Vectsol[,1],exponential.Vectsol[,2]/rv,col="black",lwd=2)
lines(TIME,S_v/rv,col="blue",lwd=2)
lines(TIME,I_v/rv,col="red",lwd=2)

dev.off()

##########Sampling

#####Single estimate

prevseq <- seq(0,1,0.000001)

sampeffortHost <- hostsampsize/hostsampfreq
sampeffortVect <- vectsampsize/vectsampfreq
eigenRatio <- initval_v/initval_h
prevRatio <- (initval_v/rv)/(initval_h/rh)
expparHost <- (1/r)*( sampeffortHost + (sampeffortVect*prevRatio) )
expparVect <- (1/r)*( (sampeffortHost*(1/prevRatio)) + sampeffortVect )
rot_avHost <- 1/expparHost
rot_avVect <- 1/expparVect
expdistHost<- dexp(prevseq,rate=(1/rot_avHost))
expdistVect<- dexp(prevseq,rate=(1/rot_avVect))

meanhostprev<-rot_avHost
meanhostcount<-rot_avHost*rh  
meanvectprev<-rot_avVect
meanvectcount<-rot_avVect*rv

# Graphs
max_hostx <- 0.01
max_vectx <- 0.01

maxHostEff<-1.5*(hostsampsize/hostsampfreq)
maxVectEff<-1.5*(vectsampsize/vectsampfreq)

maxHostPrev<-0.01
maxVectPrev<-0.002

tiff("firstDetPrev.tiff",width = 7.5, height = 4, units = 'in', pointsize = 7, res = 600)
par(mfrow=c(1,2), mar=plotMar)
plot(0,type='n',xlim=c(0,max_hostx), ylim=c(0,max(expdistHost)), main="Citrus prevalence at first detection", xlab="Prevalence at first detection", ylab="Probability density",cex.lab=2, cex.axis=2, cex.main=2, cex.sub=2)
lines(prevseq,expdistHost,lwd=2,col="green")
abline(v=rot_avHost,lty=2,col="green",lwd=2)
plot(0,type='n',xlim=c(0,max_vectx), ylim=c(0,max(expdistVect)), main="ACP prevalence at first detection", xlab="Prevalence at first detection", ylab="Probability density",cex.lab=2, cex.axis=2, cex.main=2, cex.sub=2)
lines(prevseq,expdistVect,lwd=2,col="red")
abline(v=rot_avVect,lty=2,col="red",lwd=2)
dev.off()

tiff("firstDetNum.tiff",width = 7.5, height = 4, units = 'in', pointsize = 7, res = 600)
par(mfrow=c(1,2), mar=plotMar)
plot(0,type='n',xlim=c(0,max_hostx*rh), ylim=c(0,max(expdistHost)), main="Number of infected citrus trees at first detection", xlab="Number at first detection", ylab="Probability density",cex.lab=2, cex.axis=2, cex.main=2, cex.sub=2)
lines(prevseq*rh,expdistHost,lwd=2,col="green")
abline(v=rot_avHost*rh,lty=2,col="green",lwd=2)
plot(0,type='n',xlim=c(0,max_vectx*rv), ylim=c(0,max(expdistVect)), main="Number of infected ACP at first detection", xlab="Number at first detection", ylab="Probability density",cex.lab=2, cex.axis=2, cex.main=2, cex.sub=2)
lines(prevseq*rv,expdistVect,lwd=2,col="red")
abline(v=rot_avVect*rv,lty=2,col="red",lwd=2)
dev.off()

#####Contour plots

# Shwoing the expected prevalence for a given sampling effort

hostSampEff<-seq(0.0,maxHostEff,0.1)
vectSampEff<-seq(0.0,maxVectEff,0.1)

#####Host prevalence
hostPrevFun<-function(hostSampEff,vectSampEff){
  prevEst<-1/((1/r)*( hostSampEff + (vectSampEff*prevRatio) ))
  return(prevEst)
}

hostPrevFunVec <- Vectorize( hostPrevFun )

hostPrevMat<-matrix(outer(hostSampEff,vectSampEff,hostPrevFunVec),nrow=length(hostSampEff))


tiff("contourPlotHost01.tiff",width = 3.5, height = 2.95, units = 'in', pointsize = 5, res = 600)
par(fg = 1, mar=c(6.1,6.5,4.1,2.1), mgp=c(4,1,0))
filled.contour(hostSampEff,vectSampEff,hostPrevMat,color.palette=colorRamps::matlab.like2,xlab=expression(paste("Host sampling effort ", (N/Delta))),ylab=expression(paste("Vector sampling effort ", (N/Delta))),zlim=c(0,maxHostPrev),cex.lab=2, cex.axis=2, cex.main=2, cex.sub=2,key.title = title(main="Host\nprev at\n1st det"),asp=1,
               key.axes = {axes = TRUE; add = TRUE; axis(4,cex.axis=2)},
               plot.axes = {axes = TRUE; frame.plot = TRUE; add = TRUE;
               abline(v=(hostsampsize/hostsampfreq),lty=1,lwd=2,col="white");
               abline(v=(hostsampsize/hostsampfreq),lty=2,lwd=2,col="black");
               abline(h=(vectsampsize/vectsampfreq),lty=1,lwd=2,col="white");
               abline(h=(vectsampsize/vectsampfreq),lty=2,lwd=2,col="black");
               axis(1,cex.axis=2); axis(2,cex.axis=2) })
dev.off()

#####Vector prevalence

vectPrevFun<-function(hostSampEff,vectSampEff){
  prevEst<-1/((1/r)*( (hostSampEff*(1/prevRatio)) + vectSampEff ))
  return(prevEst)
}

vectPrevFunVec <- Vectorize( vectPrevFun )

vectPrevMat<-matrix(outer(hostSampEff,vectSampEff,vectPrevFunVec),nrow=length(hostSampEff))

tiff("contourPlotVect01.tiff",width = 3.5, height = 2.95, units = 'in', pointsize = 5, res = 600)
par(mfrow=c(1,1), mar=c(6.1,6.5,4.1,2.1), mgp=c(4,1,0))
par(fg = 1)
filled.contour(hostSampEff,vectSampEff,vectPrevMat,color.palette=colorRamps::matlab.like2,xlab=expression(paste("Host sampling effort ", (N/Delta))),ylab=expression(paste("Vector sampling effort ", (N/Delta))),zlim=c(0,maxVectPrev),cex.lab=2, cex.axis=2, cex.main=2, cex.sub=2,key.title = title(main="Vector\nprev at\n1st det"),asp=1,
               key.axes = {axes = TRUE; add = TRUE; axis(4,cex.axis=2)},
               plot.axes = {axes = TRUE; frame.plot = TRUE; add = TRUE;
               abline(v=(hostsampsize/hostsampfreq),lty=1,lwd=2,col="white");
               abline(v=(hostsampsize/hostsampfreq),lty=2,lwd=2,col="black");
               abline(h=(vectsampsize/vectsampfreq),lty=1,lwd=2,col="white");
               abline(h=(vectsampsize/vectsampfreq),lty=2,lwd=2,col="black");
               axis(1,cex.axis=2); axis(2,cex.axis=2) })
dev.off()

# Showing the sampling effort required for detection at a particular mean prevalence

prevThresh<-0.0005

hostPrevCont<-contourLines(hostSampEff,vectSampEff,hostPrevMat, levels=prevThresh)
vectPrevCont<-contourLines(hostSampEff,vectSampEff,vectPrevMat, levels=prevThresh)

tiff("contourPlotHost02.tiff",width = 3.5, height = 2.95, units = 'in', pointsize = 5, res = 600)
par(mfrow=c(1,1), mar=c(6.1,6.5,4.1,2.1), mgp=c(4,1,0))
par(fg = 1)
filled.contour(hostSampEff,vectSampEff,hostPrevMat,color.palette=colorRamps::matlab.like2,xlab=expression(paste("Host sampling effort ", (N/Delta))),ylab=expression(paste("Vector sampling effort ", (N/Delta))),zlim=c(0,maxHostPrev),cex.lab=2, cex.axis=2, cex.main=2, cex.sub=2,key.title = title(main="Host\nprev at\n1st det"),asp=1,
               key.axes = {axes = TRUE; add = TRUE; axis(4,cex.axis=2)},
               plot.axes = {axes = TRUE; frame.plot = TRUE; add = TRUE;
               lines(hostPrevCont[[1]],lty=1,col="white",lwd=2);
               lines(hostPrevCont[[1]],lty=2,col="black",lwd=2);
               axis(1,cex.axis=2); axis(2,cex.axis=2) })
dev.off()

tiff("contourPlotVect02.tiff",width = 3.5, height = 2.95, units = 'in', pointsize = 5, res = 600)
par(mfrow=c(1,1), mar=c(6.1,6.5,4.1,2.1), mgp=c(4,1,0))
par(fg = 1)
filled.contour(hostSampEff,vectSampEff,vectPrevMat,color.palette=colorRamps::matlab.like2,xlab=expression(paste("Host sampling effort ", (N/Delta))),ylab=expression(paste("Vector sampling effort ", (N/Delta))),zlim=c(0,maxVectPrev),cex.lab=2, cex.axis=2, cex.main=2, cex.sub=2,key.title = title(main="Vector\nprev at\n1st det"),asp=1,
               key.axes = {axes = TRUE; add = TRUE; axis(4,cex.axis=2)},
               plot.axes = {axes = TRUE; frame.plot = TRUE; add = TRUE;
               lines(vectPrevCont[[1]],lty=1,col="white",lwd=2);
               lines(vectPrevCont[[1]],lty=2,col="black",lwd=2);
               axis(1,cex.axis=2); axis(2,cex.axis=2) })
dev.off()
